# Supplementary material for: The Hydrating Effects of Hypertonic, Isotonic and Hypotonic Sports Drinks and Waters on Central Hydration During Continuous Exercise: A Systematic Meta-Analysis and Perspective
Source: Sports Med. 2021 Oct 30;52(2):349–75. doi: 10.1007/s40279-021-01558-y (PMC8803723; doi:10.1007/s40279-021-01558-y)
Supplement: Supplementary file 2 — Supplementary file2 (XLSX 293 kb) [file 40279_2021_1558_MOESM2_ESM.xlsx]

## Sheet: Raw Input Dataset
Study	StudyID	ExptID	EstimateID	contrast	constrastn	studytype	Treat	subjectn	ex_mode	ex_intensity_PCVOtwomax	Votwomax_ml_kg_min	Bodyweight	Votwomax_l_min	metabolicrate	thermal_conditions	TempC	Humidity	time	drink_vol	Total_fluid	avg_ingestion_rate	drinkOsM_measured	drinkOsM_calc	binOsm	SD	dPV	SEM	PV_Method	Status
Gisolfi_et_al_17_1998	1	1	2	1	4	xover	Iso	7	cycle	62.5	54.5	80	4.36	2.725	neutral	22		5	185	1850	21.7647	295		1				DC	in
Gisolfi_et_al_17_1998	1	1	3	1	4	xover	Iso	7	cycle	62.5	54.5	80	4.36	2.725	neutral	22		15	185	1850	21.7647	295		1				DC	in
Gisolfi_et_al_17_1998	1	1	4	1	4	xover	Iso	7	cycle	62.5	54.5	80	4.36	2.725	neutral	22		20		1850	21.7647	295		1	2.91033	-10.9	1.1	DC	in
Gisolfi_et_al_17_1998	1	1	5	1	4	xover	Iso	7	cycle	62.5	54.5	80	4.36	2.725	neutral	22		25	185	1850	21.7647	295		1				DC	in
Gisolfi_et_al_17_1998	1	1	6	1	4	xover	Iso	7	cycle	62.5	54.5	80	4.36	2.725	neutral	22		35	185	1850	21.7647	295		1				DC	in
Gisolfi_et_al_17_1998	1	1	7	1	4	xover	Iso	7	cycle	62.5	54.5	80	4.36	2.725	neutral	22		40		1850	21.7647	295		1	4.49778	-10.7	1.7	DC	in
Gisolfi_et_al_17_1998	1	1	8	1	4	xover	Iso	7	cycle	62.5	54.5	80	4.36	2.725	neutral	22		45	185	1850	21.7647	295		1				DC	in
Gisolfi_et_al_17_1998	1	1	9	1	4	xover	Iso	7	cycle	62.5	54.5	80	4.36	2.725	neutral	22		55	185	1850	21.7647	295		1				DC	in
Gisolfi_et_al_17_1998	1	1	10	1	4	xover	Iso	7	cycle	62.5	54.5	80	4.36	2.725	neutral	22		60		1850	21.7647	295		1	3.43948	-10.9	1.3	DC	in
Gisolfi_et_al_17_1998	1	1	11	1	4	xover	Iso	7	cycle	62.5	54.5	80	4.36	2.725	neutral	22		65	185	1850	21.7647	295		1				DC	in
Gisolfi_et_al_17_1998	1	1	12	1	4	xover	Iso	7	cycle	62.5	54.5	80	4.36	2.725	neutral	22		75	185	1850	21.7647	295		1				DC	in
Gisolfi_et_al_17_1998	1	1	13	1	4	xover	Iso	7	cycle	62.5	54.5	80	4.36	2.725	neutral	22		80		1850	21.7647	295		1	3.1749	-11	1.2	DC	in
Gisolfi_et_al_17_1998	1	2	15	2	4	xover	Hypo	7	cycle	62.5	54.5	80	4.36	2.725	neutral	22		5	185	1850	21.7647	197		3				DC	in
Gisolfi_et_al_17_1998	1	2	16	2	4	xover	Hypo	7	cycle	62.5	54.5	80	4.36	2.725	neutral	22		15	185	1850	21.7647	197		3				DC	in
Gisolfi_et_al_17_1998	1	2	17	2	4	xover	Hypo	7	cycle	62.5	54.5	80	4.36	2.725	neutral	22		20		1850	21.7647	197		3	1.58745	-8.4	0.6	DC	in
Gisolfi_et_al_17_1998	1	2	18	2	4	xover	Hypo	7	cycle	62.5	54.5	80	4.36	2.725	neutral	22		25	185	1850	21.7647	197		3				DC	in
Gisolfi_et_al_17_1998	1	2	19	2	4	xover	Hypo	7	cycle	62.5	54.5	80	4.36	2.725	neutral	22		35	185	1850	21.7647	197		3				DC	in
Gisolfi_et_al_17_1998	1	2	20	2	4	xover	Hypo	7	cycle	62.5	54.5	80	4.36	2.725	neutral	22		40		1850	21.7647	197		3	1.0583	-8.2	0.4	DC	in
Gisolfi_et_al_17_1998	1	2	21	2	4	xover	Hypo	7	cycle	62.5	54.5	80	4.36	2.725	neutral	22		45	185	1850	21.7647	197		3				DC	in
Gisolfi_et_al_17_1998	1	2	22	2	4	xover	Hypo	7	cycle	62.5	54.5	80	4.36	2.725	neutral	22		55	185	1850	21.7647	197		3				DC	in
Gisolfi_et_al_17_1998	1	2	23	2	4	xover	Hypo	7	cycle	62.5	54.5	80	4.36	2.725	neutral	22		60		1850	21.7647	197		3	2.38118	-8.1	0.9	DC	in
Gisolfi_et_al_17_1998	1	2	24	2	4	xover	Hypo	7	cycle	62.5	54.5	80	4.36	2.725	neutral	22		65	185	1850	21.7647	197		3				DC	in
Gisolfi_et_al_17_1998	1	2	25	2	4	xover	Hypo	7	cycle	62.5	54.5	80	4.36	2.725	neutral	22		75	185	1850	21.7647	197		3				DC	in
Gisolfi_et_al_17_1998	1	2	26	2	4	xover	Hypo	7	cycle	62.5	54.5	80	4.36	2.725	neutral	22		80		1850	21.7647	197		3	2.1166	-7.2	0.8	DC	in
Gisolfi_et_al_17_1998	1	3	28	3	4	xover	Water	7	cycle	62.5	54.5	80	4.36	2.725	neutral	22		5	185	1850	21.7647	1		5				DC	in
Gisolfi_et_al_17_1998	1	3	29	3	4	xover	Water	7	cycle	62.5	54.5	80	4.36	2.725	neutral	22		15	185	1850	21.7647	1		5				DC	in
Gisolfi_et_al_17_1998	1	3	30	3	4	xover	Water	7	cycle	62.5	54.5	80	4.36	2.725	neutral	22		20		1850	21.7647	1		5	2.46	-9.5	1.1	DC	in
Gisolfi_et_al_17_1998	1	3	31	3	4	xover	Water	7	cycle	62.5	54.5	80	4.36	2.725	neutral	22		25	185	1850	21.7647	1		5				DC	in
Gisolfi_et_al_17_1998	1	3	32	3	4	xover	Water	7	cycle	62.5	54.5	80	4.36	2.725	neutral	22		35	185	1850	21.7647	1		5				DC	in
Gisolfi_et_al_17_1998	1	3	33	3	4	xover	Water	7	cycle	62.5	54.5	80	4.36	2.725	neutral	22		40		1850	21.7647	1		5	2.24	-10	1	DC	in
Gisolfi_et_al_17_1998	1	3	34	3	4	xover	Water	7	cycle	62.5	54.5	80	4.36	2.725	neutral	22		45	185	1850	21.7647	1		5				DC	in
Gisolfi_et_al_17_1998	1	3	35	3	4	xover	Water	7	cycle	62.5	54.5	80	4.36	2.725	neutral	22		55	185	1850	21.7647	1		5				DC	in
Gisolfi_et_al_17_1998	1	3	36	3	4	xover	Water	7	cycle	62.5	54.5	80	4.36	2.725	neutral	22		60		1850	21.7647	1		5	2.46	-9.6	1.1	DC	in
Gisolfi_et_al_17_1998	1	3	37	3	4	xover	Water	7	cycle	62.5	54.5	80	4.36	2.725	neutral	22		65	185	1850	21.7647	1		5				DC	in
Gisolfi_et_al_17_1998	1	3	38	3	4	xover	Water	7	cycle	62.5	54.5	80	4.36	2.725	neutral	22		75	185	1850	21.7647	1		5				DC	in
Gisolfi_et_al_17_1998	1	3	39	3	4	xover	Water	7	cycle	62.5	54.5	80	4.36	2.725	neutral	22		80		1850	21.7647	1		5	2.91	-9.6	1.3	DC	in
Gisolfi_et_al_17_1998	1	4	41	4	4	xover	Hyper	7	cycle	62.5	54.5	80	4.36	2.725	neutral	22		5	185	1850	21.7647	414		6				DC	in
Gisolfi_et_al_17_1998	1	4	42	4	4	xover	Hyper	7	cycle	62.5	54.5	80	4.36	2.725	neutral	22		15	185	1850	21.7647	414		6				DC	in
Gisolfi_et_al_17_1998	1	4	43	4	4	xover	Hyper	7	cycle	62.5	54.5	80	4.36	2.725	neutral	22		20		1850	21.7647	414		6	2.64575	-9.6	1	DC	in
Gisolfi_et_al_17_1998	1	4	44	4	4	xover	Hyper	7	cycle	62.5	54.5	80	4.36	2.725	neutral	22		25	185	1850	21.7647	414		6				DC	in
Gisolfi_et_al_17_1998	1	4	45	4	4	xover	Hyper	7	cycle	62.5	54.5	80	4.36	2.725	neutral	22		35	185	1850	21.7647	414		6				DC	in
Gisolfi_et_al_17_1998	1	4	46	4	4	xover	Hyper	7	cycle	62.5	54.5	80	4.36	2.725	neutral	22		40		1850	21.7647	414		6	2.91033	-10.4	1.1	DC	in
Gisolfi_et_al_17_1998	1	4	47	4	4	xover	Hyper	7	cycle	62.5	54.5	80	4.36	2.725	neutral	22		45	185	1850	21.7647	414		6				DC	in
Gisolfi_et_al_17_1998	1	4	48	4	4	xover	Hyper	7	cycle	62.5	54.5	80	4.36	2.725	neutral	22		55	185	1850	21.7647	414		6				DC	in
Gisolfi_et_al_17_1998	1	4	49	4	4	xover	Hyper	7	cycle	62.5	54.5	80	4.36	2.725	neutral	22		60		1850	21.7647	414		6	2.64575	-9.6	1	DC	in
Gisolfi_et_al_17_1998	1	4	50	4	4	xover	Hyper	7	cycle	62.5	54.5	80	4.36	2.725	neutral	22		65	185	1850	21.7647	414		6				DC	in
Gisolfi_et_al_17_1998	1	4	51	4	4	xover	Hyper	7	cycle	62.5	54.5	80	4.36	2.725	neutral	22		75	185	1850	21.7647	414		6				DC	in
Gisolfi_et_al_17_1998	1	4	52	4	4	xover	Hyper	7	cycle	62.5	54.5	80	4.36	2.725	neutral	22		80		1850	21.7647	414		6	3.43948	-9.6	1.3	DC	in
Gisolfi_et_al_15_2001	2	1	54	5	5	xover	Hypo	6	cycle	65	56	61.4	3.4384	2.23496	neutral	22		10	140	1400	16.4706	245		2				DC	in
Gisolfi_et_al_15_2001	2	1	55	5	5	xover	Hypo	6	cycle	65	56	61.4	3.4384	2.23496	neutral	22		20	140	1400	16.4706	245		2		-11.2		DC	in
Gisolfi_et_al_15_2001	2	1	56	5	5	xover	Hypo	6	cycle	65	56	61.4	3.4384	2.23496	neutral	22		30	140	1400	16.4706	245		2				DC	in
Gisolfi_et_al_15_2001	2	1	57	5	5	xover	Hypo	6	cycle	65	56	61.4	3.4384	2.23496	neutral	22		40	140	1400	16.4706	245		2		-9.1		DC	in
Gisolfi_et_al_15_2001	2	1	58	5	5	xover	Hypo	6	cycle	65	56	61.4	3.4384	2.23496	neutral	22		50	140	1400	16.4706	245		2				DC	in
Gisolfi_et_al_15_2001	2	1	59	5	5	xover	Hypo	6	cycle	65	56	61.4	3.4384	2.23496	neutral	22		60	140	1400	16.4706	245		2		-9.5		DC	in
Gisolfi_et_al_15_2001	2	1	60	5	5	xover	Hypo	6	cycle	65	56	61.4	3.4384	2.23496	neutral	22		70	140	1400	16.4706	245		2				DC	in
Gisolfi_et_al_15_2001	2	1	61	5	5	xover	Hypo	6	cycle	65	56	61.4	3.4384	2.23496	neutral	22		80	140	1400	16.4706	245		2		-10.1		DC	in
Gisolfi_et_al_15_2001	2	2	63	6	5	xover	Iso	6	cycle	65	56	61.4	3.4384	2.23496	neutral	22		10	140	1400	16.4706	283		1				DC	in
Gisolfi_et_al_15_2001	2	2	64	6	5	xover	Iso	6	cycle	65	56	61.4	3.4384	2.23496	neutral	22		20	140	1400	16.4706	283		1		-10.6		DC	in
Gisolfi_et_al_15_2001	2	2	65	6	5	xover	Iso	6	cycle	65	56	61.4	3.4384	2.23496	neutral	22		30	140	1400	16.4706	283		1				DC	in
Gisolfi_et_al_15_2001	2	2	66	6	5	xover	Iso	6	cycle	65	56	61.4	3.4384	2.23496	neutral	22		40	140	1400	16.4706	283		1		-9.4		DC	in
Gisolfi_et_al_15_2001	2	2	67	6	5	xover	Iso	6	cycle	65	56	61.4	3.4384	2.23496	neutral	22		50	140	1400	16.4706	283		1				DC	in
Gisolfi_et_al_15_2001	2	2	68	6	5	xover	Iso	6	cycle	65	56	61.4	3.4384	2.23496	neutral	22		60	140	1400	16.4706	283		1		-9.4		DC	in
Gisolfi_et_al_15_2001	2	2	69	6	5	xover	Iso	6	cycle	65	56	61.4	3.4384	2.23496	neutral	22		70	140	1400	16.4706	283		1				DC	in
Gisolfi_et_al_15_2001	2	2	70	6	5	xover	Iso	6	cycle	65	56	61.4	3.4384	2.23496	neutral	22		80	140	1400	16.4706	283		1		-10.5		DC	in
Gisolfi_et_al_15_2001	2	3	72	7	5	xover	Hypo	6	cycle	65	56	61.4	3.4384	2.23496	neutral	22		10	140	1400	16.4706	169		3				DC	in
Gisolfi_et_al_15_2001	2	3	73	7	5	xover	Hypo	6	cycle	65	56	61.4	3.4384	2.23496	neutral	22		20	140	1400	16.4706	169		3		-10.2		DC	in
Gisolfi_et_al_15_2001	2	3	74	7	5	xover	Hypo	6	cycle	65	56	61.4	3.4384	2.23496	neutral	22		30	140	1400	16.4706	169		3				DC	in
Gisolfi_et_al_15_2001	2	3	75	7	5	xover	Hypo	6	cycle	65	56	61.4	3.4384	2.23496	neutral	22		40	140	1400	16.4706	169		3		-10.1		DC	in
Gisolfi_et_al_15_2001	2	3	76	7	5	xover	Hypo	6	cycle	65	56	61.4	3.4384	2.23496	neutral	22		50	140	1400	16.4706	169		3				DC	in
Gisolfi_et_al_15_2001	2	3	77	7	5	xover	Hypo	6	cycle	65	56	61.4	3.4384	2.23496	neutral	22		60	140	1400	16.4706	169		3		-10.1		DC	in
Gisolfi_et_al_15_2001	2	3	78	7	5	xover	Hypo	6	cycle	65	56	61.4	3.4384	2.23496	neutral	22		70	140	1400	16.4706	169		3				DC	in
Gisolfi_et_al_15_2001	2	3	79	7	5	xover	Hypo	6	cycle	65	56	61.4	3.4384	2.23496	neutral	22		80	140	1400	16.4706	169		3		-10		DC	in
Gisolfi_et_al_15_2001	2	4	81	8	5	xover	Iso	6	cycle	65	56	61.4	3.4384	2.23496	neutral	22		10	140	1400	16.4706	275		1				DC	in
Gisolfi_et_al_15_2001	2	4	82	8	5	xover	Iso	6	cycle	65	56	61.4	3.4384	2.23496	neutral	22		20	140	1400	16.4706	275		1		-10.4		DC	in
Gisolfi_et_al_15_2001	2	4	83	8	5	xover	Iso	6	cycle	65	56	61.4	3.4384	2.23496	neutral	22		30	140	1400	16.4706	275		1				DC	in
Gisolfi_et_al_15_2001	2	4	84	8	5	xover	Iso	6	cycle	65	56	61.4	3.4384	2.23496	neutral	22		40	140	1400	16.4706	275		1		-8.4		DC	in
Gisolfi_et_al_15_2001	2	4	85	8	5	xover	Iso	6	cycle	65	56	61.4	3.4384	2.23496	neutral	22		50	140	1400	16.4706	275		1				DC	in
Gisolfi_et_al_15_2001	2	4	86	8	5	xover	Iso	6	cycle	65	56	61.4	3.4384	2.23496	neutral	22		60	140	1400	16.4706	275		1		-7.9		DC	in
Gisolfi_et_al_15_2001	2	4	87	8	5	xover	Iso	6	cycle	65	56	61.4	3.4384	2.23496	neutral	22		70	140	1400	16.4706	275		1				DC	in
Gisolfi_et_al_15_2001	2	4	88	8	5	xover	Iso	6	cycle	65	56	61.4	3.4384	2.23496	neutral	22		80	140	1400	16.4706	275		1		-7.7		DC	in
Gisolfi_et_al_15_2001	2	5	90	9	5	xover	Hypo	6	cycle	65	56	61.4	3.4384	2.23496	neutral	22		10	140	1400	16.4706	176		3				DC	in
Gisolfi_et_al_15_2001	2	5	91	9	5	xover	Hypo	6	cycle	65	56	61.4	3.4384	2.23496	neutral	22		20	140	1400	16.4706	176		3		-11.8		DC	in
Gisolfi_et_al_15_2001	2	5	92	9	5	xover	Hypo	6	cycle	65	56	61.4	3.4384	2.23496	neutral	22		30	140	1400	16.4706	176		3				DC	in
Gisolfi_et_al_15_2001	2	5	93	9	5	xover	Hypo	6	cycle	65	56	61.4	3.4384	2.23496	neutral	22		40	140	1400	16.4706	176		3		-9		DC	in
Gisolfi_et_al_15_2001	2	5	94	9	5	xover	Hypo	6	cycle	65	56	61.4	3.4384	2.23496	neutral	22		50	140	1400	16.4706	176		3				DC	in
Gisolfi_et_al_15_2001	2	5	95	9	5	xover	Hypo	6	cycle	65	56	61.4	3.4384	2.23496	neutral	22		60	140	1400	16.4706	176		3		-10.2		DC	in
Gisolfi_et_al_15_2001	2	5	96	9	5	xover	Hypo	6	cycle	65	56	61.4	3.4384	2.23496	neutral	22		70	140	1400	16.4706	176		3				DC	in
Gisolfi_et_al_15_2001	2	5	97	9	5	xover	Hypo	6	cycle	65	56	61.4	3.4384	2.23496	neutral	22		80	140	1400	16.4706	176		3		-11		DC	in
Rogers_et_al_46_2005	3	1	99	10	3	xover	Hypo	5	cycle	62.5	61.5	70.2	4.3173	2.69831	neutral	22		10	163	1631	19.1882	159		4				DC	in
Rogers_et_al_46_2005	3	1	100	10	3	xover	Hypo	5	cycle	62.5	61.5	70.2	4.3173	2.69831	neutral	22		20	163	1631	19.1882	159		4	4.02492	-4.9	1.8	DC	in
Rogers_et_al_46_2005	3	1	101	10	3	xover	Hypo	5	cycle	62.5	61.5	70.2	4.3173	2.69831	neutral	22		30	163	1631	19.1882	159		4				DC	in
Rogers_et_al_46_2005	3	1	102	10	3	xover	Hypo	5	cycle	62.5	61.5	70.2	4.3173	2.69831	neutral	22		40	163	1631	19.1882	159		4	2.68328	-3.6	1.2	DC	in
Rogers_et_al_46_2005	3	1	103	10	3	xover	Hypo	5	cycle	62.5	61.5	70.2	4.3173	2.69831	neutral	22		50	163	1631	19.1882	159		4				DC	in
Rogers_et_al_46_2005	3	1	104	10	3	xover	Hypo	5	cycle	62.5	61.5	70.2	4.3173	2.69831	neutral	22		60	163	1631	19.1882	159		4	1.11803	-3.8	0.5	DC	in
Rogers_et_al_46_2005	3	1	105	10	3	xover	Hypo	5	cycle	62.5	61.5	70.2	4.3173	2.69831	neutral	22		70	163	1631	19.1882	159		4				DC	in
Rogers_et_al_46_2005	3	1	106	10	3	xover	Hypo	5	cycle	62.5	61.5	70.2	4.3173	2.69831	neutral	22		80	163	1631	19.1882	159		4	1.34164	-4	0.6	DC	in
Rogers_et_al_46_2005	3	2	108	11	3	xover	Iso	5	cycle	62.5	61.5	70.2	4.3173	2.69831	neutral	22		10	163	1631	19.1882	280		1				DC	in
Rogers_et_al_46_2005	3	2	109	11	3	xover	Iso	5	cycle	62.5	61.5	70.2	4.3173	2.69831	neutral	22		20	163	1631	19.1882	280		1	4.24853	-9.9	1.9	DC	in
Rogers_et_al_46_2005	3	2	110	11	3	xover	Iso	5	cycle	62.5	61.5	70.2	4.3173	2.69831	neutral	22		30	163	1631	19.1882	280		1				DC	in
Rogers_et_al_46_2005	3	2	111	11	3	xover	Iso	5	cycle	62.5	61.5	70.2	4.3173	2.69831	neutral	22		40	163	1631	19.1882	280		1	6.93181	-9.6	3.1	DC	in
Rogers_et_al_46_2005	3	2	112	11	3	xover	Iso	5	cycle	62.5	61.5	70.2	4.3173	2.69831	neutral	22		50	163	1631	19.1882	280		1				DC	in
Rogers_et_al_46_2005	3	2	113	11	3	xover	Iso	5	cycle	62.5	61.5	70.2	4.3173	2.69831	neutral	22		60	163	1631	19.1882	280		1	4.02492	-5.1	1.8	DC	in
Rogers_et_al_46_2005	3	2	114	11	3	xover	Iso	5	cycle	62.5	61.5	70.2	4.3173	2.69831	neutral	22		70	163	1631	19.1882	280		1				DC	in
Rogers_et_al_46_2005	3	2	115	11	3	xover	Iso	5	cycle	62.5	61.5	70.2	4.3173	2.69831	neutral	22		80	163	1631	19.1882	280		1	6.26099	-10	2.8	DC	in
Rogers_et_al_46_2005	3	3	117	12	3	xover	Water	5	cycle	62.5	61.5	70.2	4.3173	2.69831	neutral	22		10	163	1631	19.1882	4		5				DC	in
Rogers_et_al_46_2005	3	3	118	12	3	xover	Water	5	cycle	62.5	61.5	70.2	4.3173	2.69831	neutral	22		20	163	1631	19.1882	4		5	7.07	-5.5	2.5	DC	in
Rogers_et_al_46_2005	3	3	119	12	3	xover	Water	5	cycle	62.5	61.5	70.2	4.3173	2.69831	neutral	22		30	163	1631	19.1882	4		5				DC	in
Rogers_et_al_46_2005	3	3	120	12	3	xover	Water	5	cycle	62.5	61.5	70.2	4.3173	2.69831	neutral	22		40	163	1631	19.1882	4		5	8.77	-7.9	3.1	DC	in
Rogers_et_al_46_2005	3	3	121	12	3	xover	Water	5	cycle	62.5	61.5	70.2	4.3173	2.69831	neutral	22		50	163	1631	19.1882	4		5				DC	in
Rogers_et_al_46_2005	3	3	122	12	3	xover	Water	5	cycle	62.5	61.5	70.2	4.3173	2.69831	neutral	22		60	163	1631	19.1882	4		5	10.18	-7.4	3.6	DC	in
Rogers_et_al_46_2005	3	3	123	12	3	xover	Water	5	cycle	62.5	61.5	70.2	4.3173	2.69831	neutral	22		70	163	1631	19.1882	4		5				DC	in
Rogers_et_al_46_2005	3	3	124	12	3	xover	Water	5	cycle	62.5	61.5	70.2	4.3173	2.69831	neutral	22		80	163	1631	19.1882	4		5	10.18	-5.2	3.6	DC	in
Rowlands_et_al_48_2011	4	1	126	13	4	xover	Hypo	11	cycle	60		73.9	4.6	2.76	neutral	20	55	15	250	2000	16.6667	220		2				DC	in
Rowlands_et_al_48_2011	4	1	127	13	4	xover	Hypo	11	cycle	60		73.9	4.6	2.76	neutral	20	55	20		2000	16.6667	220		2	5.1	-10.84		DC	in
Rowlands_et_al_48_2011	4	1	128	13	4	xover	Hypo	11	cycle	60		73.9	4.6	2.76	neutral	20	55	30	250	2000	16.6667	220		2				DC	in
Rowlands_et_al_48_2011	4	1	129	13	4	xover	Hypo	11	cycle	60		73.9	4.6	2.76	neutral	20	55	40		2000	16.6667	220		2	4.81071	-9.958		DC	in
Rowlands_et_al_48_2011	4	1	130	13	4	xover	Hypo	11	cycle	60		73.9	4.6	2.76	neutral	20	55	45	250	2000	16.6667	220		2				DC	in
Rowlands_et_al_48_2011	4	1	131	13	4	xover	Hypo	11	cycle	60		73.9	4.6	2.76	neutral	20	55	60	250	2000	16.6667	220		2	5.33915	-9.89		DC	in
Rowlands_et_al_48_2011	4	2	133	14	4	xover	Iso	11	cycle	60		73.9	4.6	2.76	neutral	20	55	15	250	2000	16.6667	281		1				DC	in
Rowlands_et_al_48_2011	4	2	134	14	4	xover	Iso	11	cycle	60		73.9	4.6	2.76	neutral	20	55	20		2000	16.6667	281		1	3.3	-11.4		DC	in
Rowlands_et_al_48_2011	4	2	135	14	4	xover	Iso	11	cycle	60		73.9	4.6	2.76	neutral	20	55	30	250	2000	16.6667	281		1				DC	in
Rowlands_et_al_48_2011	4	2	136	14	4	xover	Iso	11	cycle	60		73.9	4.6	2.76	neutral	20	55	40		2000	16.6667	281		1	3.7	-11.1		DC	in
Rowlands_et_al_48_2011	4	2	137	14	4	xover	Iso	11	cycle	60		73.9	4.6	2.76	neutral	20	55	45	250	2000	16.6667	281		1				DC	in
Rowlands_et_al_48_2011	4	2	138	14	4	xover	Iso	11	cycle	60		73.9	4.6	2.76	neutral	20	55	60	250	2000	16.6667	281		1	3.2	-10.3		DC	in
Rowlands_et_al_48_2011	4	3	140	15	4	xover	Water	13	cycle	60		73.9	4.6	2.76	neutral	20	55	15	250	2000	16.6667	10		5				DC	in
Rowlands_et_al_48_2011	4	3	141	15	4	xover	Water	14	cycle	60		73.9	4.6	2.76	neutral	20	55	20		2000	16.6667	10		5	3.436	-7.70914		DC	in
Rowlands_et_al_48_2011	4	3	142	15	4	xover	Water	15	cycle	60		73.9	4.6	2.76	neutral	20	55	30	250	2000	16.6667	10		5				DC	in
Rowlands_et_al_48_2011	4	3	143	15	4	xover	Water	16	cycle	60		73.9	4.6	2.76	neutral	20	55	40		2000	16.6667	10		5	5.16329	-7.52281		DC	in
Rowlands_et_al_48_2011	4	3	144	15	4	xover	Water	17	cycle	60		73.9	4.6	2.76	neutral	20	55	45	250	2000	16.6667	10		5				DC	in
Rowlands_et_al_48_2011	4	3	145	15	4	xover	Water	18	cycle	60		73.9	4.6	2.76	neutral	20	55	60	250	2000	16.6667	10		5	5.36776	-8.57051		DC	in
Rowlands_et_al_48_2011	4	4	147	16	4	xover	Hyper	26	cycle	60		73.9	4.6	2.76	neutral	20	55	15	250	2000	16.6667	327		6				DC	in
Rowlands_et_al_48_2011	4	4	148	16	4	xover	Hyper	27	cycle	60		73.9	4.6	2.76	neutral	20	55	20		2000	16.6667	327		6	2.62324	-11.6782		DC	in
Rowlands_et_al_48_2011	4	4	149	16	4	xover	Hyper	28	cycle	60		73.9	4.6	2.76	neutral	20	55	30	250	2000	16.6667	327		6				DC	in
Rowlands_et_al_48_2011	4	4	150	16	4	xover	Hyper	29	cycle	60		73.9	4.6	2.76	neutral	20	55	40		2000	16.6667	327		6	3.19858	-10.8492		DC	in
Rowlands_et_al_48_2011	4	4	151	16	4	xover	Hyper	30	cycle	60		73.9	4.6	2.76	neutral	20	55	45	250	2000	16.6667	327		6				DC	in
Rowlands_et_al_48_2011	4	4	152	16	4	xover	Hyper	31	cycle	60		73.9	4.6	2.76	neutral	20	55	60	250	2000	16.6667	327		6	3.51083	-10.5635		DC	in
Ryan_et_al_49_1989	5	1	154	17	4	xover	Hypo	8	cycle	60		72.4	4.47	2.682	heat	33.2	29.8	20	350	3150	17.5	82		4				DC	in
Ryan_et_al_49_1989	5	1	155	17	4	xover	Hypo	8	cycle	60		72.4	4.47	2.682	heat	33.2	29.8	30		3150	17.5	82		4	3.11127	-3.8	1.1	DC	in
Ryan_et_al_49_1989	5	1	156	17	4	xover	Hypo	8	cycle	60		72.4	4.47	2.682	heat	33.2	29.8	40	350	3150	17.5	82		4				DC	in
Ryan_et_al_49_1989	5	1	157	17	4	xover	Hypo	8	cycle	60		72.4	4.47	2.682	heat	33.2	29.8	60	350	3150	17.5	82		4	1.69706	-3	0.6	DC	in
Ryan_et_al_49_1989	5	1	158	17	4	xover	Hypo	8	cycle	60		72.4	4.47	2.682	heat	33.2	29.8	80	350	3150	17.5	82		4				DC	in
Ryan_et_al_49_1989	5	1	159	17	4	xover	Hypo	8	cycle	60		72.4	4.47	2.682	heat	33.2	29.8	90		3150	17.5	82		4	3.67696	-4.6	1.3	DC	in
Ryan_et_al_49_1989	5	1	160	17	4	xover	Hypo	8	cycle	60		72.4	4.47	2.682	heat	33.2	29.8	100	350	3150	17.5	82		4				DC	in
Ryan_et_al_49_1989	5	1	161	17	4	xover	Hypo	8	cycle	60		72.4	4.47	2.682	heat	33.2	29.8	120	350	3150	17.5	82		4	3.67696	-3.4	1.3	DC	in
Ryan_et_al_49_1989	5	1	162	17	4	xover	Hypo	8	cycle	60		72.4	4.47	2.682	heat	33.2	29.8	140	350	3150	17.5	82		4				DC	in
Ryan_et_al_49_1989	5	1	163	17	4	xover	Hypo	8	cycle	60		72.4	4.47	2.682	heat	33.2	29.8	150		3150	17.5	82		4	3.67696	-3.4	1.3	DC	in
Ryan_et_al_49_1989	5	1	164	17	4	xover	Hypo	8	cycle	60		72.4	4.47	2.682	heat	33.2	29.8	160	350	3150	17.5	82		4				DC	in
Ryan_et_al_49_1989	5	1	165	17	4	xover	Hypo	8	cycle	60		72.4	4.47	2.682	heat	33.2	29.8	180		3150	17.5	82		4	5.09117	-5.3	1.8	DC	in
Ryan_et_al_49_1989	5	2	167	18	4	xover	Iso	8	cycle	60		72.4	4.47	2.682	heat	33.2	29.8	20	350	3150	17.5	300		1				DC	in
Ryan_et_al_49_1989	5	2	168	18	4	xover	Iso	8	cycle	60		72.4	4.47	2.682	heat	33.2	29.8	30		3150	17.5	300		1	3.11127	-5.5	1.1	DC	in
Ryan_et_al_49_1989	5	2	169	18	4	xover	Iso	8	cycle	60		72.4	4.47	2.682	heat	33.2	29.8	40	350	3150	17.5	300		1				DC	in
Ryan_et_al_49_1989	5	2	170	18	4	xover	Iso	8	cycle	60		72.4	4.47	2.682	heat	33.2	29.8	60	350	3150	17.5	300		1	3.11127	-4.7	1.1	DC	in
Ryan_et_al_49_1989	5	2	171	18	4	xover	Iso	8	cycle	60		72.4	4.47	2.682	heat	33.2	29.8	80	350	3150	17.5	300		1				DC	in
Ryan_et_al_49_1989	5	2	172	18	4	xover	Iso	8	cycle	60		72.4	4.47	2.682	heat	33.2	29.8	90		3150	17.5	300		1	2.26274	-7	0.8	DC	in
Ryan_et_al_49_1989	5	2	173	18	4	xover	Iso	8	cycle	60		72.4	4.47	2.682	heat	33.2	29.8	100	350	3150	17.5	300		1				DC	in
Ryan_et_al_49_1989	5	2	174	18	4	xover	Iso	8	cycle	60		72.4	4.47	2.682	heat	33.2	29.8	120	350	3150	17.5	300		1	3.67696	-5.8	1.3	DC	in
Ryan_et_al_49_1989	5	2	175	18	4	xover	Iso	8	cycle	60		72.4	4.47	2.682	heat	33.2	29.8	140	350	3150	17.5	300		1				DC	in
Ryan_et_al_49_1989	5	2	176	18	4	xover	Iso	8	cycle	60		72.4	4.47	2.682	heat	33.2	29.8	150		3150	17.5	300		1	2.54558	-6.8	0.9	DC	in
Ryan_et_al_49_1989	5	2	177	18	4	xover	Iso	8	cycle	60		72.4	4.47	2.682	heat	33.2	29.8	160	350	3150	17.5	300		1				DC	in
Ryan_et_al_49_1989	5	2	178	18	4	xover	Iso	8	cycle	60		72.4	4.47	2.682	heat	33.2	29.8	180		3150	17.5	300		1	2.26274	-8.1	0.8	DC	in
Ryan_et_al_49_1989	5	3	180	19	4	xover	Hypo	8	cycle	60		72.4	4.47	2.682	heat	33.2	29.8	20	350	3150	17.5	156		4				DC	in
Ryan_et_al_49_1989	5	3	181	19	4	xover	Hypo	8	cycle	60		72.4	4.47	2.682	heat	33.2	29.8	30		3150	17.5	156		4	5.09117	-0.5	1.8	DC	in
Ryan_et_al_49_1989	5	3	182	19	4	xover	Hypo	8	cycle	60		72.4	4.47	2.682	heat	33.2	29.8	40	350	3150	17.5	156		4				DC	in
Ryan_et_al_49_1989	5	3	183	19	4	xover	Hypo	8	cycle	60		72.4	4.47	2.682	heat	33.2	29.8	60	350	3150	17.5	156		4	4.24264	-2.2	1.5	DC	in
Ryan_et_al_49_1989	5	3	184	19	4	xover	Hypo	8	cycle	60		72.4	4.47	2.682	heat	33.2	29.8	80	350	3150	17.5	156		4				DC	in
Ryan_et_al_49_1989	5	3	185	19	4	xover	Hypo	8	cycle	60		72.4	4.47	2.682	heat	33.2	29.8	90		3150	17.5	156		4	3.67696	-2.1	1.3	DC	in
Ryan_et_al_49_1989	5	3	186	19	4	xover	Hypo	8	cycle	60		72.4	4.47	2.682	heat	33.2	29.8	100	350	3150	17.5	156		4				DC	in
Ryan_et_al_49_1989	5	3	187	19	4	xover	Hypo	8	cycle	60		72.4	4.47	2.682	heat	33.2	29.8	120	350	3150	17.5	156		4	2.26274	-2.5	0.8	DC	in
Ryan_et_al_49_1989	5	3	188	19	4	xover	Hypo	8	cycle	60		72.4	4.47	2.682	heat	33.2	29.8	140	350	3150	17.5	156		4				DC	in
Ryan_et_al_49_1989	5	3	189	19	4	xover	Hypo	8	cycle	60		72.4	4.47	2.682	heat	33.2	29.8	150		3150	17.5	156		4	3.11127	-1.8	1.1	DC	in
Ryan_et_al_49_1989	5	3	190	19	4	xover	Hypo	8	cycle	60		72.4	4.47	2.682	heat	33.2	29.8	160	350	3150	17.5	156		4				DC	in
Ryan_et_al_49_1989	5	3	191	19	4	xover	Hypo	8	cycle	60		72.4	4.47	2.682	heat	33.2	29.8	180		3150	17.5	156		4	3.9598	-2.6	1.4	DC	in
Ryan_et_al_49_1989	5	4	193	20	4	xover	Water	8	cycle	60		72.4	4.47	2.682	heat	33.2	29.8	20	350	3150	17.5	59		5				DC	in
Ryan_et_al_49_1989	5	4	194	20	4	xover	Water	8	cycle	60		72.4	4.47	2.682	heat	33.2	29.8	30		3150	17.5	59		5	2.82843	-5.4	1	DC	in
Ryan_et_al_49_1989	5	4	195	20	4	xover	Water	8	cycle	60		72.4	4.47	2.682	heat	33.2	29.8	40	350	3150	17.5	59		5				DC	in
Ryan_et_al_49_1989	5	4	196	20	4	xover	Water	8	cycle	60		72.4	4.47	2.682	heat	33.2	29.8	60	350	3150	17.5	59		5	3.9598	-5.2	1.4	DC	in
Ryan_et_al_49_1989	5	4	197	20	4	xover	Water	8	cycle	60		72.4	4.47	2.682	heat	33.2	29.8	80	350	3150	17.5	59		5				DC	in
Ryan_et_al_49_1989	5	4	198	20	4	xover	Water	8	cycle	60		72.4	4.47	2.682	heat	33.2	29.8	90		3150	17.5	59		5	3.9598	-3.9	1.4	DC	in
Ryan_et_al_49_1989	5	4	199	20	4	xover	Water	8	cycle	60		72.4	4.47	2.682	heat	33.2	29.8	100	350	3150	17.5	59		5				DC	in
Ryan_et_al_49_1989	5	4	200	20	4	xover	Water	8	cycle	60		72.4	4.47	2.682	heat	33.2	29.8	120	350	3150	17.5	59		5	4.80833	-5.2	1.7	DC	in
Ryan_et_al_49_1989	5	4	201	20	4	xover	Water	8	cycle	60		72.4	4.47	2.682	heat	33.2	29.8	140	350	3150	17.5	59		5				DC	in
Ryan_et_al_49_1989	5	4	202	20	4	xover	Water	8	cycle	60		72.4	4.47	2.682	heat	33.2	29.8	150		3150	17.5	59		5	4.52548	-4.2	1.6	DC	in
Ryan_et_al_49_1989	5	4	203	20	4	xover	Water	8	cycle	60		72.4	4.47	2.682	heat	33.2	29.8	160	350	3150	17.5	59		5				DC	in
Ryan_et_al_49_1989	5	4	204	20	4	xover	Water	8	cycle	60		72.4	4.47	2.682	heat	33.2	29.8	180		3150	17.5	59		5	5.9397	-5.3	2.1	DC	in
Criswell_et_al_1992	6	1	206	21	2	xover	Hypo	6	cycle	65	64.2	77	4.9434	3.21321	heat	29.5	62	20	275	2600	18.5714	250		2	3.67423	2	1.5	DC	in
Criswell_et_al_1992	6	1	207	21	2	xover	Hypo	6	cycle	65	64.2	77	4.9434	3.21321	heat	29.5	62	35	275	2600	18.5714	250		2				DC	in
Criswell_et_al_1992	6	1	208	21	2	xover	Hypo	6	cycle	65	64.2	77	4.9434	3.21321	heat	29.5	62	50	275	2600	18.5714	250		2	4.16413	-2	1.7	DC	in
Criswell_et_al_1992	6	1	209	21	2	xover	Hypo	6	cycle	65	64.2	77	4.9434	3.21321	heat	29.5	62	65	275	2600	18.5714	250		2				DC	in
Criswell_et_al_1992	6	1	210	21	2	xover	Hypo	6	cycle	65	64.2	77	4.9434	3.21321	heat	29.5	62	80	275	2600	18.5714	250		2	4.89898	-5.2	2	DC	in
Criswell_et_al_1992	6	1	211	21	2	xover	Hypo	6	cycle	65	64.2	77	4.9434	3.21321	heat	29.5	62	95	275	2600	18.5714	250		2				DC	in
Criswell_et_al_1992	6	1	212	21	2	xover	Hypo	6	cycle	65	64.2	77	4.9434	3.21321	heat	29.5	62	110	275	2600	18.5714	250		2	5.38888	-5	2.2	DC	in
Criswell_et_al_1992	6	1	213	21	2	xover	Hypo	6	cycle	65	64.2	77	4.9434	3.21321	heat	29.5	62	125	275	2600	18.5714	250		2				DC	in
Criswell_et_al_1992	6	1	214	21	2	xover	Hypo	6	cycle	65	64.2	77	4.9434	3.21321	heat	29.5	62	140		2600	18.5714	250		2	5.87878	-4.5	2.4	DC	in
Criswell_et_al_1992	6	2	216	22	2	xover	Water	6	cycle	65	64.2	77	4.9434	3.21321	heat	29.5	62	20	275	2600	18.5714	0		5	2.69	-0.5	1.1	DC	in
Criswell_et_al_1992	6	2	217	22	2	xover	Water	6	cycle	65	64.2	77	4.9434	3.21321	heat	29.5	62	35	275	2600	18.5714	0		5				DC	in
Criswell_et_al_1992	6	2	218	22	2	xover	Water	6	cycle	65	64.2	77	4.9434	3.21321	heat	29.5	62	50	275	2600	18.5714	0		5	4.16	-5.7	1.7	DC	in
Criswell_et_al_1992	6	2	219	22	2	xover	Water	6	cycle	65	64.2	77	4.9434	3.21321	heat	29.5	62	65	275	2600	18.5714	0		5				DC	in
Criswell_et_al_1992	6	2	220	22	2	xover	Water	6	cycle	65	64.2	77	4.9434	3.21321	heat	29.5	62	80	275	2600	18.5714	0		5	4.9	-7.2	2	DC	in
Criswell_et_al_1992	6	2	221	22	2	xover	Water	6	cycle	65	64.2	77	4.9434	3.21321	heat	29.5	62	95	275	2600	18.5714	0		5				DC	in
Criswell_et_al_1992	6	2	222	22	2	xover	Water	6	cycle	65	64.2	77	4.9434	3.21321	heat	29.5	62	110	275	2600	18.5714	0		5	4.9	-9	2	DC	in
Criswell_et_al_1992	6	2	223	22	2	xover	Water	6	cycle	65	64.2	77	4.9434	3.21321	heat	29.5	62	125	275	2600	18.5714	0		5				DC	in
Criswell_et_al_1992	6	2	224	22	2	xover	Water	6	cycle	65	64.2	77	4.9434	3.21321	heat	29.5	62	140		2600	18.5714	0		5	5.63	-9.5	2.3	DC	in
Lambert_et_al_1997	8	1	226	27	2	xover	Iso	7	cycle	62.5	53.5	83.2	4.4512	2.782	neutral	22		5	191	1911	21.2333	282		1				DC	in
Lambert_et_al_1997	8	1	227	27	2	xover	Iso	7	cycle	62.5	53.5	83.2	4.4512	2.782	neutral	22		15	191	1911	21.2333	282		1	3.43948	-9.7	1.3	DC	in
Lambert_et_al_1997	8	1	228	27	2	xover	Iso	7	cycle	62.5	53.5	83.2	4.4512	2.782	neutral	22		25	191	1911	21.2333	282		1				DC	in
Lambert_et_al_1997	8	1	229	27	2	xover	Iso	7	cycle	62.5	53.5	83.2	4.4512	2.782	neutral	22		30		1911	21.2333	282		1	2.91033	-6.5	1.1	DC	in
Lambert_et_al_1997	8	1	230	27	2	xover	Iso	7	cycle	62.5	53.5	83.2	4.4512	2.782	neutral	22		35	191	1911	21.2333	282		1				DC	in
Lambert_et_al_1997	8	1	231	27	2	xover	Iso	7	cycle	62.5	53.5	83.2	4.4512	2.782	neutral	22		45	191	1911	21.2333	282		1	2.38118	-8.4	0.9	DC	in
Lambert_et_al_1997	8	1	232	27	2	xover	Iso	7	cycle	62.5	53.5	83.2	4.4512	2.782	neutral	22		55	191	1911	21.2333	282		1				DC	in
Lambert_et_al_1997	8	1	233	27	2	xover	Iso	7	cycle	62.5	53.5	83.2	4.4512	2.782	neutral	22		60		1911	21.2333	282		1	3.96863	-9	1.5	DC	in
Lambert_et_al_1997	8	1	234	27	2	xover	Iso	7	cycle	62.5	53.5	83.2	4.4512	2.782	neutral	22		65	191	1911	21.2333	282		1				DC	in
Lambert_et_al_1997	8	1	235	27	2	xover	Iso	7	cycle	62.5	53.5	83.2	4.4512	2.782	neutral	22		75	191	1911	21.2333	282		1	3.70405	-8.3	1.4	DC	in
Lambert_et_al_1997	8	1	236	27	2	xover	Iso	7	cycle	62.5	53.5	83.2	4.4512	2.782	neutral	22		85		1911	21.2333	282		1	4.2332	-9	1.6	DC	in
Lambert_et_al_1997	8	2	238	28	2	xover	Water	7	cycle	62.5	53.5	83.2	4.4512	2.782	neutral	22		5	191	1911	21.2333	1.1		5				DC	in
Lambert_et_al_1997	8	2	239	28	2	xover	Water	7	cycle	62.5	53.5	83.2	4.4512	2.782	neutral	22		15	191	1911	21.2333	1.1		5	2.64575	-8.3	1	DC	in
Lambert_et_al_1997	8	2	240	28	2	xover	Water	7	cycle	62.5	53.5	83.2	4.4512	2.782	neutral	22		25	191	1911	21.2333	1.1		5				DC	in
Lambert_et_al_1997	8	2	241	28	2	xover	Water	7	cycle	62.5	53.5	83.2	4.4512	2.782	neutral	22		30		1911	21.2333	1.1		5	2.64575	-7.3	1	DC	in
Lambert_et_al_1997	8	2	242	28	2	xover	Water	7	cycle	62.5	53.5	83.2	4.4512	2.782	neutral	22		35	191	1911	21.2333	1.1		5				DC	in
Lambert_et_al_1997	8	2	243	28	2	xover	Water	7	cycle	62.5	53.5	83.2	4.4512	2.782	neutral	22		45	191	1911	21.2333	1.1		5	2.91033	-7.3	1.1	DC	in
Lambert_et_al_1997	8	2	244	28	2	xover	Water	7	cycle	62.5	53.5	83.2	4.4512	2.782	neutral	22		55	191	1911	21.2333	1.1		5				DC	in
Lambert_et_al_1997	8	2	245	28	2	xover	Water	7	cycle	62.5	53.5	83.2	4.4512	2.782	neutral	22		60		1911	21.2333	1.1		5	1.58745	-8.6	0.6	DC	in
Lambert_et_al_1997	8	2	246	28	2	xover	Water	7	cycle	62.5	53.5	83.2	4.4512	2.782	neutral	22		65	191	1911	21.2333	1.1		5				DC	in
Lambert_et_al_1997	8	2	247	28	2	xover	Water	7	cycle	62.5	53.5	83.2	4.4512	2.782	neutral	22		75	191	1911	21.2333	1.1		5	2.91033	-8.8	1.1	DC	in
Lambert_et_al_1997	8	2	248	28	2	xover	Water	7	cycle	62.5	53.5	83.2	4.4512	2.782	neutral	22		85		1911	21.2333	1.1		5	4.2332	-9.1	1.6	DC	in
Owen_et_al_1986	9	1	249	29	4	xover	Hypo	5	run	65	54.8	70.84	3.88203	2.52332	heat	35	32.5	20	200	1000	10	193.7		3				DC	in
Owen_et_al_1986	9	1	250	29	4	xover	Hypo	5	run	65	54.8	70.84	3.88203	2.52332	heat	35	32.5	30		1000	10	193.7		3		-1.6		DC	in
Owen_et_al_1986	9	1	251	29	4	xover	Hypo	5	run	65	54.8	70.84	3.88203	2.52332	heat	35	32.5	40	200	1000	10	193.7		3				DC	in
Owen_et_al_1986	9	1	252	29	4	xover	Hypo	5	run	65	54.8	70.84	3.88203	2.52332	heat	35	32.5	60	200	1000	10	193.7		3		-2		DC	in
Owen_et_al_1986	9	1	253	29	4	xover	Hypo	5	run	65	54.8	70.84	3.88203	2.52332	heat	35	32.5	80	200	1000	10	193.7		3				DC	in
Owen_et_al_1986	9	1	254	29	4	xover	Hypo	5	run	65	54.8	70.84	3.88203	2.52332	heat	35	32.5	90		1000	10	193.7		3		-5.7		DC	in
Owen_et_al_1986	9	1	255	29	4	xover	Hypo	5	run	65	54.8	70.84	3.88203	2.52332	heat	35	32.5	100	200	1000	10	193.7		3				DC	in
Owen_et_al_1986	9	1	256	29	4	xover	Hypo	5	run	65	54.8	70.84	3.88203	2.52332	heat	35	32.5	120		1000	10	193.7		3		-10.8		DC	in
Owen_et_al_1986	9	2	257	30	4	xover	Hyper	5	run	65	54.8	70.84	3.88203	2.52332	heat	35	32.5	20	200	1000	10	586.3		6				DC	in
Owen_et_al_1986	9	2	258	30	4	xover	Hyper	5	run	65	54.8	70.84	3.88203	2.52332	heat	35	32.5	30		1000	10	586.3		6		-0.6		DC	in
Owen_et_al_1986	9	2	259	30	4	xover	Hyper	5	run	65	54.8	70.84	3.88203	2.52332	heat	35	32.5	40	200	1000	10	586.3		6				DC	in
Owen_et_al_1986	9	2	260	30	4	xover	Hyper	5	run	65	54.8	70.84	3.88203	2.52332	heat	35	32.5	60	200	1000	10	586.3		6		-3.8		DC	in
Owen_et_al_1986	9	2	261	30	4	xover	Hyper	5	run	65	54.8	70.84	3.88203	2.52332	heat	35	32.5	80	200	1000	10	586.3		6				DC	in
Owen_et_al_1986	9	2	262	30	4	xover	Hyper	5	run	65	54.8	70.84	3.88203	2.52332	heat	35	32.5	90		1000	10	586.3		6		-7.8		DC	in
Owen_et_al_1986	9	2	263	30	4	xover	Hyper	5	run	65	54.8	70.84	3.88203	2.52332	heat	35	32.5	100	200	1000	10	586.3		6				DC	in
Owen_et_al_1986	9	2	264	30	4	xover	Hyper	5	run	65	54.8	70.84	3.88203	2.52332	heat	35	32.5	120		1000	10	586.3		6		-10.2		DC	in
Owen_et_al_1986	9	3	265	31	4	xover	Water	5	run	65	54.8	70.84	3.88203	2.52332	heat	35	32.5	20	200	1000	10	93.8		5				DC	in
Owen_et_al_1986	9	3	266	31	4	xover	Water	5	run	65	54.8	70.84	3.88203	2.52332	heat	35	32.5	30		1000	10	93.8		5		1.8		DC	in
Owen_et_al_1986	9	3	267	31	4	xover	Water	5	run	65	54.8	70.84	3.88203	2.52332	heat	35	32.5	40	200	1000	10	93.8		5				DC	in
Owen_et_al_1986	9	3	268	31	4	xover	Water	5	run	65	54.8	70.84	3.88203	2.52332	heat	35	32.5	60	200	1000	10	93.8		5		-2.8		DC	in
Owen_et_al_1986	9	3	269	31	4	xover	Water	5	run	65	54.8	70.84	3.88203	2.52332	heat	35	32.5	80	200	1000	10	93.8		5				DC	in
Owen_et_al_1986	9	3	270	31	4	xover	Water	5	run	65	54.8	70.84	3.88203	2.52332	heat	35	32.5	90		1000	10	93.8		5		-6		DC	in
Owen_et_al_1986	9	3	271	31	4	xover	Water	5	run	65	54.8	70.84	3.88203	2.52332	heat	35	32.5	100	200	1000	10	93.8		5				DC	in
Owen_et_al_1986	9	3	272	31	4	xover	Water	5	run	65	54.8	70.84	3.88203	2.52332	heat	35	32.5	120		1000	10	93.8		5		-6.8		DC	in
Owen_et_al_1986	9	4	273	32	4	xover	Water	5	run	65	54.8	70.84	3.88203	2.52332	neutral	25	32.5	20	200	1000	10	74		5				DC	in
Owen_et_al_1986	9	4	274	32	4	xover	Water	5	run	65	54.8	70.84	3.88203	2.52332	neutral	25	32.5	30		1000	10	74		5		1		DC	in
Owen_et_al_1986	9	4	275	32	4	xover	Water	5	run	65	54.8	70.84	3.88203	2.52332	neutral	25	32.5	40	200	1000	10	74		5				DC	in
Owen_et_al_1986	9	4	276	32	4	xover	Water	5	run	65	54.8	70.84	3.88203	2.52332	neutral	25	32.5	60	200	1000	10	74		5		0		DC	in
Owen_et_al_1986	9	4	277	32	4	xover	Water	5	run	65	54.8	70.84	3.88203	2.52332	neutral	25	32.5	80	200	1000	10	74		5				DC	in
Owen_et_al_1986	9	4	278	32	4	xover	Water	5	run	65	54.8	70.84	3.88203	2.52332	neutral	25	32.5	90		1000	10	74		5		-0.8		DC	in
Owen_et_al_1986	9	4	279	32	4	xover	Water	5	run	65	54.8	70.84	3.88203	2.52332	neutral	25	32.5	100	200	1000	10	74		5				DC	in
Owen_et_al_1986	9	4	280	32	4	xover	Water	5	run	65	54.8	70.84	3.88203	2.52332	neutral	25	32.5	120		1000	10	74		5		-3		DC	in
Powers_et_al_1990	10	1	282	33	2	xover	Hypo	9	cycle	85	61.9	71.4	4.41966	3.75671	neutral	21	56.5	5		410	14	231.5		2		-2.2		DC	in
Powers_et_al_1990	10	1	283	33	2	xover	Hypo	9	cycle	85	61.9	71.4	4.41966	3.75671	neutral	21	56.5	10		410	14	231.5		2	5.4	-7.6	1.8	DC	in
Powers_et_al_1990	10	1	284	33	2	xover	Hypo	9	cycle	85	61.9	71.4	4.41966	3.75671	neutral	21	56.5	15	210	410	14	231.5		2				DC	in
Powers_et_al_1990	10	1	285	33	2	xover	Hypo	9	cycle	85	61.9	71.4	4.41966	3.75671	neutral	21	56.5	20		410	14	231.5		2	6	-8.8	2	DC	in
Powers_et_al_1990	10	1	286	33	2	xover	Hypo	9	cycle	85	61.9	71.4	4.41966	3.75671	neutral	21	56.5	30	210	410	14	231.5		2	6.6	-11	2.2	DC	in
Powers_et_al_1990	10	2	288	34	2	xover	Water	9	cycle	85	61.9	71.4	4.41966	3.75671	neutral	21	56.5	5		410	14	31.2		5		-3.5		DC	in
Powers_et_al_1990	10	2	289	34	2	xover	Water	9	cycle	85	61.9	71.4	4.41966	3.75671	neutral	21	56.5	10		410	14	31.2		5	3	-7	1	DC	in
Powers_et_al_1990	10	2	290	34	2	xover	Water	9	cycle	85	61.9	71.4	4.41966	3.75671	neutral	21	56.5	15	210	410	14	31.2		5				DC	in
Powers_et_al_1990	10	2	291	34	2	xover	Water	9	cycle	85	61.9	71.4	4.41966	3.75671	neutral	21	56.5	20		410	14	31.2		5	3	-8	1	DC	in
Powers_et_al_1990	10	2	292	34	2	xover	Water	9	cycle	85	61.9	71.4	4.41966	3.75671	neutral	21	56.5	30	210	410	14	31.2		5	6	-11	2	DC	in
Yaspelkis_Ivy_1991	11	1	294	35	3	xover	Hypo	12	cycle	48.8	65.8	73.1	4.80998	2.34727	heat	33	51.7	5		1752	14.6	54		4	2.42487	-6.3	0.7	DC	in
Yaspelkis_Ivy_1991	11	1	295	35	3	xover	Hypo	12	cycle	48.8	65.8	73.1	4.80998	2.34727	heat	33	51.7	15	219	1752	14.6	54		4				DC	in
Yaspelkis_Ivy_1991	11	1	296	35	3	xover	Hypo	12	cycle	48.8	65.8	73.1	4.80998	2.34727	heat	33	51.7	30	219	1752	14.6	54		4	1.73205	-7.1	0.5	DC	in
Yaspelkis_Ivy_1991	11	1	297	35	3	xover	Hypo	12	cycle	48.8	65.8	73.1	4.80998	2.34727	heat	33	51.7	45	219	1752	14.6	54		4				DC	in
Yaspelkis_Ivy_1991	11	1	298	35	3	xover	Hypo	12	cycle	48.8	65.8	73.1	4.80998	2.34727	heat	33	51.7	60	219	1752	14.6	54		4	2.77128	-6.9	0.8	DC	in
Yaspelkis_Ivy_1991	11	1	299	35	3	xover	Hypo	12	cycle	48.8	65.8	73.1	4.80998	2.34727	heat	33	51.7	75	219	1752	14.6	54		4				DC	in
Yaspelkis_Ivy_1991	11	1	300	35	3	xover	Hypo	12	cycle	48.8	65.8	73.1	4.80998	2.34727	heat	33	51.7	90	219	1752	14.6	54		4	2.42487	-7.7	0.7	DC	in
Yaspelkis_Ivy_1991	11	1	301	35	3	xover	Hypo	12	cycle	48.8	65.8	73.1	4.80998	2.34727	heat	33	51.7	105	219	1752	14.6	54		4				DC	in
Yaspelkis_Ivy_1991	11	1	302	35	3	xover	Hypo	12	cycle	48.8	65.8	73.1	4.80998	2.34727	heat	33	51.7	120		1752	14.6	54		4	3.81051	-8.5	1.1	DC	in
Yaspelkis_Ivy_1991	11	2	304	36	3	xover	Hypo	12	cycle	48.8	65.8	73.1	4.80998	2.34727	heat	33	51.7	5		1752	14.6	273		2	2.77128	-6.7	0.8	DC	in
Yaspelkis_Ivy_1991	11	2	305	36	3	xover	Hypo	12	cycle	48.8	65.8	73.1	4.80998	2.34727	heat	33	51.7	15	219	1752	14.6	273		2				DC	in
Yaspelkis_Ivy_1991	11	2	306	36	3	xover	Hypo	12	cycle	48.8	65.8	73.1	4.80998	2.34727	heat	33	51.7	30	219	1752	14.6	273		2	3.11769	-6	0.9	DC	in
Yaspelkis_Ivy_1991	11	2	307	36	3	xover	Hypo	12	cycle	48.8	65.8	73.1	4.80998	2.34727	heat	33	51.7	45	219	1752	14.6	273		2				DC	in
Yaspelkis_Ivy_1991	11	2	308	36	3	xover	Hypo	12	cycle	48.8	65.8	73.1	4.80998	2.34727	heat	33	51.7	60	219	1752	14.6	273		2	4.50333	-6.2	1.3	DC	in
Yaspelkis_Ivy_1991	11	2	309	36	3	xover	Hypo	12	cycle	48.8	65.8	73.1	4.80998	2.34727	heat	33	51.7	75	219	1752	14.6	273		2				DC	in
Yaspelkis_Ivy_1991	11	2	310	36	3	xover	Hypo	12	cycle	48.8	65.8	73.1	4.80998	2.34727	heat	33	51.7	90	219	1752	14.6	273		2	4.15692	-7.4	1.2	DC	in
Yaspelkis_Ivy_1991	11	2	311	36	3	xover	Hypo	12	cycle	48.8	65.8	73.1	4.80998	2.34727	heat	33	51.7	105	219	1752	14.6	273		2				DC	in
Yaspelkis_Ivy_1991	11	2	312	36	3	xover	Hypo	12	cycle	48.8	65.8	73.1	4.80998	2.34727	heat	33	51.7	120		1752	14.6	273		2	4.84974	-7.4	1.4	DC	in
Yaspelkis_Ivy_1991	11	3	314	37	3	xover	Water	12	cycle	48.8	65.8	73.1	4.80998	2.34727	heat	33	51.7	5		1752	14.6	1		5	2.42487	-8.2	0.7	DC	in
Yaspelkis_Ivy_1991	11	3	315	37	3	xover	Water	12	cycle	48.8	65.8	73.1	4.80998	2.34727	heat	33	51.7	15	219	1752	14.6	1		5				DC	in
Yaspelkis_Ivy_1991	11	3	316	37	3	xover	Water	12	cycle	48.8	65.8	73.1	4.80998	2.34727	heat	33	51.7	30	219	1752	14.6	1		5	2.77128	-7.2	0.8	DC	in
Yaspelkis_Ivy_1991	11	3	317	37	3	xover	Water	12	cycle	48.8	65.8	73.1	4.80998	2.34727	heat	33	51.7	45	219	1752	14.6	1		5				DC	in
Yaspelkis_Ivy_1991	11	3	318	37	3	xover	Water	12	cycle	48.8	65.8	73.1	4.80998	2.34727	heat	33	51.7	60	219	1752	14.6	1		5	3.11769	-7.8	0.9	DC	in
Yaspelkis_Ivy_1991	11	3	319	37	3	xover	Water	12	cycle	48.8	65.8	73.1	4.80998	2.34727	heat	33	51.7	75	219	1752	14.6	1		5				DC	in
Yaspelkis_Ivy_1991	11	3	320	37	3	xover	Water	12	cycle	48.8	65.8	73.1	4.80998	2.34727	heat	33	51.7	90	219	1752	14.6	1		5	3.81051	-8.4	1.1	DC	in
Yaspelkis_Ivy_1991	11	3	321	37	3	xover	Water	12	cycle	48.8	65.8	73.1	4.80998	2.34727	heat	33	51.7	105	219	1752	14.6	1		5				DC	in
Yaspelkis_Ivy_1991	11	3	322	37	3	xover	Water	12	cycle	48.8	65.8	73.1	4.80998	2.34727	heat	33	51.7	120		1752	14.6	1		5	4.84974	-9.3	1.4	DC	in
Daries_et_al_2000	12	1	323	38	2	xover	Iso	8	run	65	68	61	4.148	2.6962	neutral	25	55	15	130	650	8.66667	278		1		-5.8		DC	in
Daries_et_al_2000	12	1	324	38	2	xover	Iso	8	run	65	68	61	4.148	2.6962	neutral	25	55	30	130	650	8.66667	278		1		-6.4		DC	in
Daries_et_al_2000	12	1	325	38	2	xover	Iso	8	run	65	68	61	4.148	2.6962	neutral	25	55	45	130	650	8.66667	278		1		-6.4		DC	in
Daries_et_al_2000	12	1	326	38	2	xover	Iso	8	run	65	68	61	4.148	2.6962	neutral	25	55	60	130	650	8.66667	278		1		-6.8		DC	in
Daries_et_al_2000	12	1	327	38	2	xover	Iso	8	run	65	68	61	4.148	2.6962	neutral	25	55	75	130	650	8.66667	278		1		-6		DC	in
Daries_et_al_2000	12	1	328	38	2	xover	Iso	8	run	65	68	61	4.148	2.6962	neutral	25	55	90	130	650	8.66667	278		1		-7.2		DC	in
Daries_et_al_2000	12	2	329	39	2	xover	Iso	8	run	65	68	61	4.148	2.6962	neutral	25	55	15	305	1525	20.3333	281		1	1.8	-2.6		DC	in
Daries_et_al_2000	12	2	330	39	2	xover	Iso	8	run	65	68	61	4.148	2.6962	neutral	25	55	30	305	1525	20.3333	281		1	2.6	-5		DC	in
Daries_et_al_2000	12	2	331	39	2	xover	Iso	8	run	65	68	61	4.148	2.6962	neutral	25	55	45	305	1525	20.3333	281		1	2.4	-5.8		DC	in
Daries_et_al_2000	12	2	332	39	2	xover	Iso	8	run	65	68	61	4.148	2.6962	neutral	25	55	60	305	1525	20.3333	281		1				DC	in
Daries_et_al_2000	12	2	333	39	2	xover	Iso	8	run	65	68	61	4.148	2.6962	neutral	25	55	75	305	1525	20.3333	281		1		-7.8		DC	in
Daries_et_al_2000	12	2	334	39	2	xover	Iso	8	run	65	68	61	4.148	2.6962	neutral	25	55	90	305	1525	20.3333	281		1	3.8	-7.8		DC	in
Davis_et_al_1988	13	1	336	40	4	xover	Hypo	19	cycle	75	63.8	70.1	4.47238	3.35428	heat	27.1	67.5	3	275	825	13.75	187		3				DC	in
Davis_et_al_1988	13	1	337	40	4	xover	Hypo	19	cycle	75	63.8	70.1	4.47238	3.35428	heat	27.1	67.5	8		825	13.75	187		3		-5.9		DC	in
Davis_et_al_1988	13	1	338	40	4	xover	Hypo	19	cycle	75	63.8	70.1	4.47238	3.35428	heat	27.1	67.5	18		825	13.75	187		3		-5.8		DC	in
Davis_et_al_1988	13	1	339	40	4	xover	Hypo	19	cycle	75	63.8	70.1	4.47238	3.35428	heat	27.1	67.5	23	275	825	13.75	187		3				DC	in
Davis_et_al_1988	13	1	340	40	4	xover	Hypo	19	cycle	75	63.8	70.1	4.47238	3.35428	heat	27.1	67.5	28		825	13.75	187		3		-5.7		DC	in
Davis_et_al_1988	13	1	341	40	4	xover	Hypo	19	cycle	75	63.8	70.1	4.47238	3.35428	heat	27.1	67.5	43	275	825	13.75	187		3				DC	in
Davis_et_al_1988	13	1	342	40	4	xover	Hypo	19	cycle	75	63.8	70.1	4.47238	3.35428	heat	27.1	67.5	63	275	825	13.75	187		3	9.15369	-5.4	2.1	DC	in
Davis_et_al_1988	13	3	344	41	4	xover	Water	19	cycle	75	63.8	70.1	4.47238	3.35428	heat	27.1	67.5	3	275	825	13.75	50		5				DC	in
Davis_et_al_1988	13	3	345	41	4	xover	Water	19	cycle	75	63.8	70.1	4.47238	3.35428	heat	27.1	67.5	8		825	13.75	50		5		-5.9		DC	in
Davis_et_al_1988	13	3	346	41	4	xover	Water	19	cycle	75	63.8	70.1	4.47238	3.35428	heat	27.1	67.5	18		825	13.75	50		5	7.41013	-4.7	1.7	DC	in
Davis_et_al_1988	13	3	347	41	4	xover	Water	19	cycle	75	63.8	70.1	4.47238	3.35428	heat	27.1	67.5	23	275	825	13.75	50		5				DC	in
Davis_et_al_1988	13	3	348	41	4	xover	Water	19	cycle	75	63.8	70.1	4.47238	3.35428	heat	27.1	67.5	28		825	13.75	50		5		-5.1		DC	in
Davis_et_al_1988	13	3	349	41	4	xover	Water	19	cycle	75	63.8	70.1	4.47238	3.35428	heat	27.1	67.5	43	275	825	13.75	50		5				DC	in
Davis_et_al_1988	13	3	350	41	4	xover	Water	19	cycle	75	63.8	70.1	4.47238	3.35428	heat	27.1	67.5	63	275	825	13.75	50		5		-6.5		DC	in
Davis_et_al_1988	13	4	352	42	4	xover	Hyper	19	cycle	75	63.8	70.1	4.47238	3.35428	heat	27.1	67.5	3	275	825	13.75	360		6				DC	in
Davis_et_al_1988	13	4	353	42	4	xover	Hyper	19	cycle	75	63.8	70.1	4.47238	3.35428	heat	27.1	67.5	8		825	13.75	360		6		-6.4		DC	in
Davis_et_al_1988	13	4	354	42	4	xover	Hyper	19	cycle	75	63.8	70.1	4.47238	3.35428	heat	27.1	67.5	18		825	13.75	360		6	5.66657	-6.2	1.3	DC	in
Davis_et_al_1988	13	4	355	42	4	xover	Hyper	19	cycle	75	63.8	70.1	4.47238	3.35428	heat	27.1	67.5	23	275	825	13.75	360		6				DC	in
Davis_et_al_1988	13	4	356	42	4	xover	Hyper	19	cycle	75	63.8	70.1	4.47238	3.35428	heat	27.1	67.5	28		825	13.75	360		6		-6.6		DC	in
Davis_et_al_1988	13	4	357	42	4	xover	Hyper	19	cycle	75	63.8	70.1	4.47238	3.35428	heat	27.1	67.5	43	275	825	13.75	360		6				DC	in
Davis_et_al_1988	13	4	358	42	4	xover	Hyper	19	cycle	75	63.8	70.1	4.47238	3.35428	heat	27.1	67.5	63	275	825	13.75	360		6		-7.3		DC	in
Kingwell_et_al_1989	15	1	360	46	2	xover	Hypo	9	cycle	65	74.1	73.7	5.46117	3.54976	neutral	21		20	200	1600	10	184		3				DC	in
Kingwell_et_al_1989	15	1	361	46	2	xover	Hypo	9	cycle	65	74.1	73.7	5.46117	3.54976	neutral	21		40	200	1600	10	184		3	3.9	-11.8	1.3	DC	in
Kingwell_et_al_1989	15	1	362	46	2	xover	Hypo	9	cycle	65	74.1	73.7	5.46117	3.54976	neutral	21		60	200	1600	10	184		3				DC	in
Kingwell_et_al_1989	15	1	363	46	2	xover	Hypo	9	cycle	65	74.1	73.7	5.46117	3.54976	neutral	21		80	200	1600	10	184		3	4.5	-12	1.5	DC	in
Kingwell_et_al_1989	15	1	364	46	2	xover	Hypo	9	cycle	65	74.1	73.7	5.46117	3.54976	neutral	21		100	200	1600	10	184		3				DC	in
Kingwell_et_al_1989	15	1	365	46	2	xover	Hypo	9	cycle	65	74.1	73.7	5.46117	3.54976	neutral	21		120	200	1600	10	184		3	5.1	-13.8	1.7	DC	in
Kingwell_et_al_1989	15	1	366	46	2	xover	Hypo	9	cycle	65	74.1	73.7	5.46117	3.54976	neutral	21		140	200	1600	10	184		3				DC	in
Kingwell_et_al_1989	15	1	367	46	2	xover	Hypo	9	cycle	65	74.1	73.7	5.46117	3.54976	neutral	21		160		1600	10	184		3	5.7	-13.9	1.9	DC	in
Kingwell_et_al_1989	15	2	369	47	2	xover	Water	9	cycle	65	74.1	73.7	5.46117	3.54976	neutral	21		20	200	1600	10	42		5				DC	in
Kingwell_et_al_1989	15	2	370	47	2	xover	Water	9	cycle	65	74.1	73.7	5.46117	3.54976	neutral	21		40	200	1600	10	42		5	5.4	-10.8	1.8	DC	in
Kingwell_et_al_1989	15	2	371	47	2	xover	Water	9	cycle	65	74.1	73.7	5.46117	3.54976	neutral	21		60	200	1600	10	42		5				DC	in
Kingwell_et_al_1989	15	2	372	47	2	xover	Water	9	cycle	65	74.1	73.7	5.46117	3.54976	neutral	21		80	200	1600	10	42		5	3.6	-10.9	1.2	DC	in
Kingwell_et_al_1989	15	2	373	47	2	xover	Water	9	cycle	65	74.1	73.7	5.46117	3.54976	neutral	21		100	200	1600	10	42		5				DC	in
Kingwell_et_al_1989	15	2	374	47	2	xover	Water	9	cycle	65	74.1	73.7	5.46117	3.54976	neutral	21		120	200	1600	10	42		5	5.1	-13.2	1.7	DC	in
Kingwell_et_al_1989	15	2	375	47	2	xover	Water	9	cycle	65	74.1	73.7	5.46117	3.54976	neutral	21		140	200	1600	10	42		5				DC	in
Kingwell_et_al_1989	15	2	376	47	2	xover	Water	9	cycle	65	74.1	73.7	5.46117	3.54976	neutral	21		160		1600	10	42		5	5.1	-13.5	1.7	DC	in
Febbraio_et_al_1996	16.1	1	378	48	3	xover	Hyper	6	cycle	70	65.5	66	4.323	3.0261	heat	33	25	15	250	1000	12.5	330		6				DC	in
Febbraio_et_al_1996	16.1	1	379	48	3	xover	Hyper	6	cycle	70	65.5	66	4.323	3.0261	heat	33	25	20		1000	12.5	330		6	2.44949	-10.6	1	DC	in
Febbraio_et_al_1996	16.1	1	380	48	3	xover	Hyper	6	cycle	70	65.5	66	4.323	3.0261	heat	33	25	30	250	1000	12.5	330		6				DC	in
Febbraio_et_al_1996	16.1	1	381	48	3	xover	Hyper	6	cycle	70	65.5	66	4.323	3.0261	heat	33	25	40		1000	12.5	330		6	1.46969	-8.8	0.6	DC	in
Febbraio_et_al_1996	16.1	1	382	48	3	xover	Hyper	6	cycle	70	65.5	66	4.323	3.0261	heat	33	25	45	250	1000	12.5	330		6				DC	in
Febbraio_et_al_1996	16.1	2	384	49	3	xover	Hyper	6	cycle	70	65.5	66	4.323	3.0261	heat	33	25	15	250	1000	12.5	390		6				DC	in
Febbraio_et_al_1996	16.1	2	385	49	3	xover	Hyper	6	cycle	70	65.5	66	4.323	3.0261	heat	33	25	20		1000	12.5	390		6	4.89898	-12	2	DC	in
Febbraio_et_al_1996	16.1	2	386	49	3	xover	Hyper	6	cycle	70	65.5	66	4.323	3.0261	heat	33	25	30	250	1000	12.5	390		6				DC	in
Febbraio_et_al_1996	16.1	2	387	49	3	xover	Hyper	6	cycle	70	65.5	66	4.323	3.0261	heat	33	25	40		1000	12.5	390		6	6.36867	-11.4	2.6	DC	in
Febbraio_et_al_1996	16.1	2	388	49	3	xover	Hyper	6	cycle	70	65.5	66	4.323	3.0261	heat	33	25	45	250	1000	12.5	390		6				DC	in
Febbraio_et_al_1996	16.1	3	390	50	3	xover	Water	6	cycle	70	65.5	66	4.323	3.0261	heat	33	25	15	250	1000	12.5	90		5				DC	in
Febbraio_et_al_1996	16.1	3	391	50	3	xover	Water	6	cycle	70	65.5	66	4.323	3.0261	heat	33	25	20		1000	12.5	90		5	2.44949	-10.6	1	DC	in
Febbraio_et_al_1996	16.1	3	392	50	3	xover	Water	6	cycle	70	65.5	66	4.323	3.0261	heat	33	25	30	250	1000	12.5	90		5				DC	in
Febbraio_et_al_1996	16.1	3	393	50	3	xover	Water	6	cycle	70	65.5	66	4.323	3.0261	heat	33	25	40		1000	12.5	90		5	2.20454	-10	0.9	DC	in
Febbraio_et_al_1996	16.1	3	394	50	3	xover	Water	6	cycle	70	65.5	66	4.323	3.0261	heat	33	25	45	250	1000	12.5	90		5				DC	in
Febbraio_et_al_1996	16.2	1	396	51	3	xover	Hyper	6	cycle	70	62.1	70.8	4.39668	3.07768	cool	5	50	15	250	1250	15.625	330		6				DC	in
Febbraio_et_al_1996	16.2	1	397	51	3	xover	Hyper	6	cycle	70	62.1	70.8	4.39668	3.07768	cool	5	50	20		1250	15.625	330		6	3.91918	-8	1.6	DC	in
Febbraio_et_al_1996	16.2	1	398	51	3	xover	Hyper	6	cycle	70	62.1	70.8	4.39668	3.07768	cool	5	50	30	250	1250	15.625	330		6				DC	in
Febbraio_et_al_1996	16.2	1	399	51	3	xover	Hyper	6	cycle	70	62.1	70.8	4.39668	3.07768	cool	5	50	40		1250	15.625	330		6	3.91918	-5.6	1.6	DC	in
Febbraio_et_al_1996	16.2	1	400	51	3	xover	Hyper	6	cycle	70	62.1	70.8	4.39668	3.07768	cool	5	50	45	250	1250	15.625	330		6				DC	in
Febbraio_et_al_1996	16.2	1	401	51	3	xover	Hyper	6	cycle	70	62.1	70.8	4.39668	3.07768	cool	5	50	60	250	1250	15.625	330		6	2.93939	-3.2	1.2	DC	in
Febbraio_et_al_1996	16.2	1	402	51	3	xover	Hyper	6	cycle	70	62.1	70.8	4.39668	3.07768	cool	5	50	75	250	1250	15.625	330		6				DC	in
Febbraio_et_al_1996	16.2	1	403	51	3	xover	Hyper	6	cycle	70	62.1	70.8	4.39668	3.07768	cool	5	50	80		1250	15.625	330		6	2.44949	-3	1	DC	in
Febbraio_et_al_1996	16.2	2	405	52	3	xover	Hyper	6	cycle	70	62.1	70.8	4.39668	3.07768	cool	5	50	15	250	1250	15.625	390		6				DC	in
Febbraio_et_al_1996	16.2	2	406	52	3	xover	Hyper	6	cycle	70	62.1	70.8	4.39668	3.07768	cool	5	50	20		1250	15.625	390		6	3.91918	-8	1.6	DC	in
Febbraio_et_al_1996	16.2	2	407	52	3	xover	Hyper	6	cycle	70	62.1	70.8	4.39668	3.07768	cool	5	50	30	250	1250	15.625	390		6				DC	in
Febbraio_et_al_1996	16.2	2	408	52	3	xover	Hyper	6	cycle	70	62.1	70.8	4.39668	3.07768	cool	5	50	40		1250	15.625	390		6	3.42929	-4.8	1.4	DC	in
Febbraio_et_al_1996	16.2	2	409	52	3	xover	Hyper	6	cycle	70	62.1	70.8	4.39668	3.07768	cool	5	50	45	250	1250	15.625	390		6				DC	in
Febbraio_et_al_1996	16.2	2	410	52	3	xover	Hyper	6	cycle	70	62.1	70.8	4.39668	3.07768	cool	5	50	60	250	1250	15.625	390		6	3.18434	-4.1	1.3	DC	in
Febbraio_et_al_1996	16.2	2	411	52	3	xover	Hyper	6	cycle	70	62.1	70.8	4.39668	3.07768	cool	5	50	75	250	1250	15.625	390		6				DC	in
Febbraio_et_al_1996	16.2	2	412	52	3	xover	Hyper	6	cycle	70	62.1	70.8	4.39668	3.07768	cool	5	50	80		1250	15.625	390		6	3.67423	-4.1	1.5	DC	in
Febbraio_et_al_1996	16.2	3	414	53	3	xover	Water	6	cycle	70	62.1	70.8	4.39668	3.07768	cool	5	50	15	250	1250	15.625	90		5				DC	in
Febbraio_et_al_1996	16.2	3	415	53	3	xover	Water	6	cycle	70	62.1	70.8	4.39668	3.07768	cool	5	50	20		1250	15.625	90		5		-6.2		DC	in
Febbraio_et_al_1996	16.2	3	416	53	3	xover	Water	6	cycle	70	62.1	70.8	4.39668	3.07768	cool	5	50	30	250	1250	15.625	90		5				DC	in
Febbraio_et_al_1996	16.2	3	417	53	3	xover	Water	6	cycle	70	62.1	70.8	4.39668	3.07768	cool	5	50	40		1250	15.625	90		5	4.40908	-2.4	1.8	DC	in
Febbraio_et_al_1996	16.2	3	418	53	3	xover	Water	6	cycle	70	62.1	70.8	4.39668	3.07768	cool	5	50	45	250	1250	15.625	90		5				DC	in
Febbraio_et_al_1996	16.2	3	419	53	3	xover	Water	6	cycle	70	62.1	70.8	4.39668	3.07768	cool	5	50	60	250	1250	15.625	90		5	3.91918	-2.4	1.6	DC	in
Febbraio_et_al_1996	16.2	3	420	53	3	xover	Water	6	cycle	70	62.1	70.8	4.39668	3.07768	cool	5	50	75	250	1250	15.625	90		5				DC	in
Febbraio_et_al_1996	16.2	3	421	53	3	xover	Water	6	cycle	70	62.1	70.8	4.39668	3.07768	cool	5	50	80		1250	15.625	90		5	4.89898	-1.6	2	DC	in
Febbraio_et_al_1996	16.3	1	423	54	3	xover	Hypo	6	cycle	70	66	76.2	5.0292	3.52044	heat	33	25	15	250	1000	12.5	240		2				DC	in
Febbraio_et_al_1996	16.3	1	424	54	3	xover	Hypo	6	cycle	70	66	76.2	5.0292	3.52044	heat	33	25	20		1000	12.5	240		2	4.40908	-7.6	1.8	DC	in
Febbraio_et_al_1996	16.3	1	425	54	3	xover	Hypo	6	cycle	70	66	76.2	5.0292	3.52044	heat	33	25	30	250	1000	12.5	240		2				DC	in
Febbraio_et_al_1996	16.3	1	426	54	3	xover	Hypo	6	cycle	70	66	76.2	5.0292	3.52044	heat	33	25	40		1000	12.5	240		2	2.93939	-6	1.2	DC	in
Febbraio_et_al_1996	16.3	1	427	54	3	xover	Hypo	6	cycle	70	66	76.2	5.0292	3.52044	heat	33	25	45	250	1000	12.5	240		2				DC	in
Febbraio_et_al_1996	16.3	1	428	54	3	xover	Hypo	6	cycle	70	66	76.2	5.0292	3.52044	heat	33	25	60	250	1000	12.5	240		2	3.91918	-6	1.6	DC	in
Febbraio_et_al_1996	16.3	2	430	55	3	xover	Hyper	6	cycle	70	66	76.2	5.0292	3.52044	heat	33	25	15	250	1000	12.5	330		6				DC	in
Febbraio_et_al_1996	16.3	2	431	55	3	xover	Hyper	6	cycle	70	66	76.2	5.0292	3.52044	heat	33	25	20		1000	12.5	330		6	3.91918	-8.2	1.6	DC	in
Febbraio_et_al_1996	16.3	2	432	55	3	xover	Hyper	6	cycle	70	66	76.2	5.0292	3.52044	heat	33	25	30	250	1000	12.5	330		6				DC	in
Febbraio_et_al_1996	16.3	2	433	55	3	xover	Hyper	6	cycle	70	66	76.2	5.0292	3.52044	heat	33	25	40		1000	12.5	330		6	5.38888	-7.4	2.2	DC	in
Febbraio_et_al_1996	16.3	2	434	55	3	xover	Hyper	6	cycle	70	66	76.2	5.0292	3.52044	heat	33	25	45	250	1000	12.5	330		6				DC	in
Febbraio_et_al_1996	16.3	2	435	55	3	xover	Hyper	6	cycle	70	66	76.2	5.0292	3.52044	heat	33	25	60	250	1000	12.5	330		6	4.40908	-7.2	1.8	DC	in
Deuster_et_al_1991	18	1	437	58	2	xover	Water	10	cycle	62.5	57.4	79.5	4.5633	2.85206				30	200	800	6.66667	13		5				DC	in
Deuster_et_al_1991	18	1	438	58	2	xover	Water	10	cycle	62.5	57.4	79.5	4.5633	2.85206				60	200	800	6.66667	13		5	4.74342	-2.7	1.5	DC	in
Deuster_et_al_1991	18	1	439	58	2	xover	Water	10	cycle	62.5	57.4	79.5	4.5633	2.85206				90	200	800	6.66667	13		5				DC	in
Deuster_et_al_1991	18	1	440	58	2	xover	Water	10	cycle	62.5	57.4	79.5	4.5633	2.85206				120		800	6.66667	13		5	7.58947	-3.5	2.4	DC	in
Deuster_et_al_1991	18	2	442	59	2	xover	Hypo	10	cycle	62.5	57.4	79.5	4.5633	2.85206				30	200	800	6.66667	250		2				DC	in
Deuster_et_al_1991	18	2	443	59	2	xover	Hypo	10	cycle	62.5	57.4	79.5	4.5633	2.85206				60	200	800	6.66667	250		2	5.37587	-1.3	1.7	DC	in
Deuster_et_al_1991	18	2	444	59	2	xover	Hypo	10	cycle	62.5	57.4	79.5	4.5633	2.85206				90	200	800	6.66667	250		2				DC	in
Deuster_et_al_1991	18	2	445	59	2	xover	Hypo	10	cycle	62.5	57.4	79.5	4.5633	2.85206				120		800	6.66667	250		2	5.37587	-0.9	1.7	DC	in
Bishop_et_al_2001	21	1	468	64	2	xover	Hyper	9	cycle	75	53.1	81.1	4.30641	3.22981	neutral	19.3	58	15	162	1377	15.3	361						DC	in
Bishop_et_al_2001	21	1	469	64	2	xover	Hyper	9	cycle	75	53.1	81.1	4.30641	3.22981	neutral	19.3	58	30	162	1377	15.3	361						DC	in
Bishop_et_al_2001	21	1	470	64	2	xover	Hyper	9	cycle	75	53.1	81.1	4.30641	3.22981	neutral	19.3	58	45	162	1377	15.3	361						DC	in
Bishop_et_al_2001	21	1	471	64	2	xover	Hyper	9	cycle	75	53.1	81.1	4.30641	3.22981	neutral	19.3	58	60	162	1377	15.3	361						DC	in
Bishop_et_al_2001	21	1	472	64	2	xover	Hyper	9	cycle	75	53.1	81.1	4.30641	3.22981	neutral	19.3	58	75	162	1377	15.3	361						DC	in
Bishop_et_al_2001	21	1	473	64	2	xover	Hyper	9	cycle	75	53.1	81.1	4.30641	3.22981	neutral	19.3	58	90	162	1377	15.3	361			5.4	-6.2	1.8	DC	in
Bishop_et_al_2001	21	2	475	65	2	xover	Water	9	cycle	75	53.1	81.1	4.30641	3.22981	neutral	19.3	58	15	162	1215	16.2	110						DC	in
Bishop_et_al_2001	21	2	476	65	2	xover	Water	9	cycle	75	53.1	81.1	4.30641	3.22981	neutral	19.3	58	30	162	1215	16.2	110						DC	in
Bishop_et_al_2001	21	2	477	65	2	xover	Water	9	cycle	75	53.1	81.1	4.30641	3.22981	neutral	19.3	58	45	162	1215	16.2	110						DC	in
Bishop_et_al_2001	21	2	478	65	2	xover	Water	9	cycle	75	53.1	81.1	4.30641	3.22981	neutral	19.3	58	60	162	1215	16.2	110						DC	in
Bishop_et_al_2001	21	2	479	65	2	xover	Water	9	cycle	75	53.1	81.1	4.30641	3.22981	neutral	19.3	58	75	162	1215	16.2	110			5.7	-6.5	1.9	DC	in
Del Coso_et_al_2008	23	1	491	68	4	xover	Water	7	cycle	63	61	71.5	4.3615	2.74775	heat	36	29	8	407	2440	20.6383	15						DC	in
Del Coso_et_al_2008	23	1	492	68	4	xover	Water	7	cycle	63	61	71.5	4.3615	2.74775	heat	36	29	15	0	2440	20.6383	15			1.58745	-7	0.6	DC	in
Del Coso_et_al_2008	23	1	493	68	4	xover	Water	7	cycle	63	61	71.5	4.3615	2.74775	heat	36	29	30	407	2440	20.6383	15						DC	in
Del Coso_et_al_2008	23	1	494	68	4	xover	Water	7	cycle	63	61	71.5	4.3615	2.74775	heat	36	29	60	407	2440	20.6383	15			1.85203	-6.8	0.7	DC	in
Del Coso_et_al_2008	23	1	495	68	4	xover	Water	7	cycle	63	61	71.5	4.3615	2.74775	heat	36	29	90	407	2440	20.6383	15						DC	in
Del Coso_et_al_2008	23	1	496	68	4	xover	Water	7	cycle	63	61	71.5	4.3615	2.74775	heat	36	29	120	0	2440	20.6383	15			3.1749	-9	1.2	DC	in
Del Coso_et_al_2008	23	2	498	69	4	xover	Hyper	7	cycle	63	61	71.5	4.3615	2.74775	heat	36	29	8	407	2440	20.6383	345						DC	in
Del Coso_et_al_2008	23	2	499	69	4	xover	Hyper	7	cycle	63	61	71.5	4.3615	2.74775	heat	36	29	15	0	2440	20.6383	345			1.58745	-8	0.6	DC	in
Del Coso_et_al_2008	23	2	500	69	4	xover	Hyper	7	cycle	63	61	71.5	4.3615	2.74775	heat	36	29	30	407	2440	20.6383	345						DC	in
Del Coso_et_al_2008	23	2	501	69	4	xover	Hyper	7	cycle	63	61	71.5	4.3615	2.74775	heat	36	29	60	407	2440	20.6383	345			2.64575	-6.2	1	DC	in
Del Coso_et_al_2008	23	2	502	69	4	xover	Hyper	7	cycle	63	61	71.5	4.3615	2.74775	heat	36	29	90	407	2440	20.6383	345						DC	in
Del Coso_et_al_2008	23	2	503	69	4	xover	Hyper	7	cycle	63	61	71.5	4.3615	2.74775	heat	36	29	120	0	2440	20.6383	345			1.58745	-8.6	0.6	DC	in
Del Coso_et_al_2008	23	3	505	70	4	xover	Hyper	7	cycle	63	61	71.5	4.3615	2.74775	heat	36	29	8	407	2440	20.6383	337						DC	in
Del Coso_et_al_2008	23	3	506	70	4	xover	Hyper	7	cycle	63	61	71.5	4.3615	2.74775	heat	36	29	15	0	2440	20.6383	337			1.0583	-8.2	0.4	DC	in
Del Coso_et_al_2008	23	3	507	70	4	xover	Hyper	7	cycle	63	61	71.5	4.3615	2.74775	heat	36	29	30	407	2440	20.6383	337						DC	in
Del Coso_et_al_2008	23	3	508	70	4	xover	Hyper	7	cycle	63	61	71.5	4.3615	2.74775	heat	36	29	60	407	2440	20.6383	337			2.64575	-9.5	1	DC	in
Del Coso_et_al_2008	23	3	509	70	4	xover	Hyper	7	cycle	63	61	71.5	4.3615	2.74775	heat	36	29	90	407	2440	20.6383	337						DC	in
Del Coso_et_al_2008	23	3	510	70	4	xover	Hyper	7	cycle	63	61	71.5	4.3615	2.74775	heat	36	29	120	0	2440	20.6383	337			1.58745	-9.3	0.6	DC	in
Del Coso_et_al_2008	23	4	512	71	4	xover	Hyper	7	cycle	63	61	71.5	4.3615	2.74775	heat	36	29	8	407	2440	20.6383	338						DC	in
Del Coso_et_al_2008	23	4	513	71	4	xover	Hyper	7	cycle	63	61	71.5	4.3615	2.74775	heat	36	29	15	0	2440	20.6383	338			1.58745	-7.6	0.6	DC	in
Del Coso_et_al_2008	23	4	514	71	4	xover	Hyper	7	cycle	63	61	71.5	4.3615	2.74775	heat	36	29	30	407	2440	20.6383	338						DC	in
Del Coso_et_al_2008	23	4	515	71	4	xover	Hyper	7	cycle	63	61	71.5	4.3615	2.74775	heat	36	29	60	407	2440	20.6383	338			2.1166	-8.5	0.8	DC	in
Del Coso_et_al_2008	23	4	516	71	4	xover	Hyper	7	cycle	63	61	71.5	4.3615	2.74775	heat	36	29	90	407	2440	20.6383	338						DC	in
Del Coso_et_al_2008	23	4	517	71	4	xover	Hyper	7	cycle	63	61	71.5	4.3615	2.74775	heat	36	29	120	0	2440	20.6383	338			2.1166	-10.5	0.8	DC	in
Fallowfield_et_al_1996	27	1	561	78	1	xover	Water	8	run	70	51.12	63.1	3.22567	2.25797	neutral	20		15	123.3	929	9							DC	in
Fallowfield_et_al_1996	27	1	562	78	1	xover	Water	8	run	70	51.12	63.1	3.22567	2.25797	neutral	20		30	123.3	929	9							DC	in
Fallowfield_et_al_1996	27	1	563	78	1	xover	Water	8	run	70	51.12	63.1	3.22567	2.25797	neutral	20		45	123.3	929	9							DC	in
Fallowfield_et_al_1996	27	1	564	78	1	xover	Water	8	run	70	51.12	63.1	3.22567	2.25797	neutral	20		60	123.3	929	9							DC	in
Fallowfield_et_al_1996	27	1	565	78	1	xover	Water	8	run	70	51.12	63.1	3.22567	2.25797	neutral	20		75	123.3	929	9							DC	in
Fallowfield_et_al_1996	27	1	566	78	1	xover	Water	8	run	70	51.12	63.1	3.22567	2.25797	neutral	20		90	123.3	929	9							DC	in
Fallowfield_et_al_1996	27	1	567	78	1	xover	Water	8	run	70	51.12	63.1	3.22567	2.25797	neutral	20		103	0	929	9				3.11127	-3.5	1.1	DC	in
Gonzalez_et_al_1995	29	1	595	81	2	xover	Hypo	7	cycle	62	63.5	74	4.7	2.914	heat	35.4	48	5	0	3600	30		87.6		2.1166	-6.6	0.8	DC	in
Gonzalez_et_al_1995	29	1	596	81	2	xover	Hypo	7	cycle	62	63.5	74	4.7	2.914	heat	35.4	48	20	600	3600	30		87.6					DC	in
Gonzalez_et_al_1995	29	1	597	81	2	xover	Hypo	7	cycle	62	63.5	74	4.7	2.914	heat	35.4	48	30	0	3600	30		87.6		2.1166	-8.8	0.8	DC	in
Gonzalez_et_al_1995	29	1	598	81	2	xover	Hypo	7	cycle	62	63.5	74	4.7	2.914	heat	35.4	48	35	600	3600	30		87.6					DC	in
Gonzalez_et_al_1995	29	1	599	81	2	xover	Hypo	7	cycle	62	63.5	74	4.7	2.914	heat	35.4	48	50	600	3600	30		87.6					DC	in
Gonzalez_et_al_1995	29	1	600	81	2	xover	Hypo	7	cycle	62	63.5	74	4.7	2.914	heat	35.4	48	60	0	3600	30		87.6		3.43948	-6	1.3	DC	in
Gonzalez_et_al_1995	29	1	601	81	2	xover	Hypo	7	cycle	62	63.5	74	4.7	2.914	heat	35.4	48	65	600	3600	30		87.6					DC	in
Gonzalez_et_al_1995	29	1	602	81	2	xover	Hypo	7	cycle	62	63.5	74	4.7	2.914	heat	35.4	48	80	600	3600	30		87.6					DC	in
Gonzalez_et_al_1995	29	1	603	81	2	xover	Hypo	7	cycle	62	63.5	74	4.7	2.914	heat	35.4	48	90	0	3600	30		87.6		3.43948	-6.3	1.3	DC	in
Gonzalez_et_al_1995	29	1	604	81	2	xover	Hypo	7	cycle	62	63.5	74	4.7	2.914	heat	35.4	48	95	600	3600	30		87.6					DC	in
Gonzalez_et_al_1995	29	1	605	81	2	xover	Hypo	7	cycle	62	63.5	74	4.7	2.914	heat	35.4	48	120	0	3600	30		87.6		3.70405	-6.2	1.4	DC	in
Ishijima_et_al_2009	30	2	613	83	2	xover	Water	6	cycle	55	54	64.1	3.4614	1.90377	heat	28	50	15	384	1920	21.33	25						DC	in
Ishijima_et_al_2009	30	2	614	83	2	xover	Water	6	cycle	55	54	64.1	3.4614	1.90377	heat	28	50	30	384	1920	21.33	25						DC	in
Ishijima_et_al_2009	30	2	615	83	2	xover	Water	6	cycle	55	54	64.1	3.4614	1.90377	heat	28	50	45	384	1920	21.33	25						DC	in
Ishijima_et_al_2009	30	2	616	83	2	xover	Water	6	cycle	55	54	64.1	3.4614	1.90377	heat	28	50	60	384	1920	21.33	25						DC	in
Ishijima_et_al_2009	30	2	617	83	2	xover	Water	6	cycle	55	54	64.1	3.4614	1.90377	heat	28	50	75	384	1920	21.33	25						DC	in
Ishijima_et_al_2009	30	2	618	83	2	xover	Water	6	cycle	55	54	64.1	3.4614	1.90377	heat	28	50	90	0	1920	21.33	25			2.93939	-3.5	1.2	DC	in
Ishijima_et_al_2009	30	2	620	84	2	xover	Hypo	6	cycle	55	54	64.1	3.4614	1.90377	heat	28	50	15	384	1920	21.33	203						DC	in
Ishijima_et_al_2009	30	2	621	84	2	xover	Hypo	6	cycle	55	54	64.1	3.4614	1.90377	heat	28	50	30	384	1920	21.33	203						DC	in
Ishijima_et_al_2009	30	2	622	84	2	xover	Hypo	6	cycle	55	54	64.1	3.4614	1.90377	heat	28	50	45	384	1920	21.33	203						DC	in
Ishijima_et_al_2009	30	2	623	84	2	xover	Hypo	6	cycle	55	54	64.1	3.4614	1.90377	heat	28	50	60	384	1920	21.33	203						DC	in
Ishijima_et_al_2009	30	2	624	84	2	xover	Hypo	6	cycle	55	54	64.1	3.4614	1.90377	heat	28	50	75	384	1920	21.33	203						DC	in
Ishijima_et_al_2009	30	2	625	84	2	xover	Hypo	6	cycle	55	54	64.1	3.4614	1.90377	heat	28	50	90	0	1920	21.33	203			3.18434	-0.1	1.3	DC	in
Lee_et_al_2011	31	1	627	85	3	xover	Water	12	cycle	65	53.9	65.2	3.51428	2.28428	heat	32	65	15	469.24	2444	32.58	2						DC	in
Lee_et_al_2011	31	1	628	85	3	xover	Water	12	cycle	65	53.9	65.2	3.51428	2.28428	heat	32	65	30	469.24	2444	32.58	2			2.42487	-10.5	0.7	DC	in
Lee_et_al_2011	31	1	629	85	3	xover	Water	12	cycle	65	53.9	65.2	3.51428	2.28428	heat	32	65	45	469.24	2444	32.58	2						DC	in
Lee_et_al_2011	31	1	630	85	3	xover	Water	12	cycle	65	53.9	65.2	3.51428	2.28428	heat	32	65	60	469.24	2444	32.58	2			3.4641	-11.5	1	DC	in
Lee_et_al_2011	31	1	631	85	3	xover	Water	12	cycle	65	53.9	65.2	3.51428	2.28428	heat	32	65	75	469.24	2444	32.58	2			2.42487	-11.6	0.7	DC	in
Lee_et_al_2011	31	2	633	86	3	xover	Water	12	cycle	65	53.9	65.2	3.51428	2.28428	heat	32	65	15	458.04	2388	31.84	25						DC	in
Lee_et_al_2011	31	2	634	86	3	xover	Water	12	cycle	65	53.9	65.2	3.51428	2.28428	heat	32	65	30	458.04	2388	31.84	25			2.07846	-9.5	0.6	DC	in
Lee_et_al_2011	31	2	635	86	3	xover	Water	12	cycle	65	53.9	65.2	3.51428	2.28428	heat	32	65	45	458.04	2388	31.84	25						DC	in
Lee_et_al_2011	31	2	636	86	3	xover	Water	12	cycle	65	53.9	65.2	3.51428	2.28428	heat	32	65	60	458.04	2388	31.84	25			2.42487	-10.5	0.7	DC	in
Lee_et_al_2011	31	2	637	86	3	xover	Water	12	cycle	65	53.9	65.2	3.51428	2.28428	heat	32	65	75	458.04	2388	31.84	25			4.15692	-11.3	1.2	DC	in
Lee_et_al_2011	31	3	639	87	3	xover	Hyper	12	cycle	65	53.9	65.2	3.51428	2.28428	heat	32	65	15	445.44	2325	31	338						DC	in
Lee_et_al_2011	31	3	640	87	3	xover	Hyper	12	cycle	65	53.9	65.2	3.51428	2.28428	heat	32	65	30	445.44	2325	31	338			4.50333	-9.3	1.3	DC	in
Lee_et_al_2011	31	3	641	87	3	xover	Hyper	12	cycle	65	53.9	65.2	3.51428	2.28428	heat	32	65	45	445.44	2325	31	338						DC	in
Lee_et_al_2011	31	3	642	87	3	xover	Hyper	12	cycle	65	53.9	65.2	3.51428	2.28428	heat	32	65	60	445.44	2325	31	338			3.4641	-10.5	1	DC	in
Lee_et_al_2011	31	3	643	87	3	xover	Hyper	12	cycle	65	53.9	65.2	3.51428	2.28428	heat	32	65	75	445.44	2325	31	338			4.15692	-11.3	1.2	DC	in
Massicotte_et_al_1989	32	1	645	88	2	xover	Hyper	6	cycle	53	66	74	4.884	2.58852	neutral	21	45	20	235	1410	11.75		388.5					DC	in
Massicotte_et_al_1989	32	1	646	88	2	xover	Hyper	6	cycle	53	66	74	4.884	2.58852	neutral	21	45	40	235	1410	11.75		388.5					DC	in
Massicotte_et_al_1989	32	1	647	88	2	xover	Hyper	6	cycle	53	66	74	4.884	2.58852	neutral	21	45	60	235	1410	11.75		388.5		10.5328	-7.3	4.3	DC	in
Massicotte_et_al_1989	32	1	648	88	2	xover	Hyper	6	cycle	53	66	74	4.884	2.58852	neutral	21	45	80	235	1410	11.75		388.5					DC	in
Massicotte_et_al_1989	32	1	649	88	2	xover	Hyper	6	cycle	53	66	74	4.884	2.58852	neutral	21	45	100	235	1410	11.75		388.5					DC	in
Massicotte_et_al_1989	32	1	650	88	2	xover	Hyper	6	cycle	53	66	74	4.884	2.58852	neutral	21	45	120	0	1410	11.75		388.5		12.4924	-7.6	5.1	DC	in
Massicotte_et_al_1989	32	2	652	89	2	xover	Hyper	6	cycle	53	66	74	4.884	2.58852	neutral	21	45	20	235	1410	11.75		388.5					DC	in
Massicotte_et_al_1989	32	2	653	89	2	xover	Hyper	6	cycle	53	66	74	4.884	2.58852	neutral	21	45	40	235	1410	11.75		388.5					DC	in
Massicotte_et_al_1989	32	2	654	89	2	xover	Hyper	6	cycle	53	66	74	4.884	2.58852	neutral	21	45	60	235	1410	11.75		388.5		5.87878	-2.2	2.4	DC	in
Massicotte_et_al_1989	32	2	655	89	2	xover	Hyper	6	cycle	53	66	74	4.884	2.58852	neutral	21	45	80	235	1410	11.75		388.5					DC	in
Massicotte_et_al_1989	32	2	656	89	2	xover	Hyper	6	cycle	53	66	74	4.884	2.58852	neutral	21	45	100	235	1410	11.75		388.5					DC	in
Massicotte_et_al_1989	32	2	657	89	2	xover	Hyper	6	cycle	53	66	74	4.884	2.58852	neutral	21	45	120	0	1410	11.75		388.5		5.87878	-4.7	2.4	DC	in
Maughan_et_al_1987	33	1	659	90	2	xover	Hyper	6	cycle	68	46.8	67.5	3.15	2.142	neutral	21	57	10	100	600	10	310						DC	in
Maughan_et_al_1987	33	1	660	90	2	xover	Hyper	6	cycle	68	46.8	67.5	3.15	2.142	neutral	21	57	15	0	600	10	310			1.46969	-8.6	0.6	DC	in
Maughan_et_al_1987	33	1	661	90	2	xover	Hyper	6	cycle	68	46.8	67.5	3.15	2.142	neutral	21	57	20	100	600	10	310						DC	in
Maughan_et_al_1987	33	1	662	90	2	xover	Hyper	6	cycle	68	46.8	67.5	3.15	2.142	neutral	21	57	30	100	600	10	310			1.46969	-6.2	0.6	DC	in
Maughan_et_al_1987	33	1	663	90	2	xover	Hyper	6	cycle	68	46.8	67.5	3.15	2.142	neutral	21	57	40	100	600	10	310						DC	in
Maughan_et_al_1987	33	1	664	90	2	xover	Hyper	6	cycle	68	46.8	67.5	3.15	2.142	neutral	21	57	45	0	600	10	310			1.95959	-7	0.8	DC	in
Maughan_et_al_1987	33	1	665	90	2	xover	Hyper	6	cycle	68	46.8	67.5	3.15	2.142	neutral	21	57	50	100	600	10	310						DC	in
Maughan_et_al_1987	33	1	666	90	2	xover	Hyper	6	cycle	68	46.8	67.5	3.15	2.142	neutral	21	57	60	0	600	10	310				-6	0	DC	in
Maughan_et_al_1987	33	2	668	91	2	xover	Hyper	6	cycle	69	46.8	67.5	3.15	2.1735	neutral	21	57	10	100	600	10	630						DC	in
Maughan_et_al_1987	33	2	669	91	2	xover	Hyper	6	cycle	69	46.8	67.5	3.15	2.1735	neutral	21	57	15	0	600	10	630			1.95959	-8.6	0.8	DC	in
Maughan_et_al_1987	33	2	670	91	2	xover	Hyper	6	cycle	69	46.8	67.5	3.15	2.1735	neutral	21	57	20	100	600	10	630						DC	in
Maughan_et_al_1987	33	2	671	91	2	xover	Hyper	6	cycle	69	46.8	67.5	3.15	2.1735	neutral	21	57	30	100	600	10	630			1.95959	-9.6	0.8	DC	in
Maughan_et_al_1987	33	2	672	91	2	xover	Hyper	6	cycle	69	46.8	67.5	3.15	2.1735	neutral	21	57	40	100	600	10	630						DC	in
Maughan_et_al_1987	33	2	673	91	2	xover	Hyper	6	cycle	69	46.8	67.5	3.15	2.1735	neutral	21	57	45	0	600	10	630			2.93939	-10.5	1.2	DC	in
Maughan_et_al_1987	33	2	674	91	2	xover	Hyper	6	cycle	69	46.8	67.5	3.15	2.1735	neutral	21	57	50	100	600	10	630						DC	in
Maughan_et_al_1987	33	2	675	91	2	xover	Hyper	6	cycle	69	46.8	67.5	3.15	2.1735	neutral	21	57	60	0	600	10	630			1.95959	-9.8	0.8	DC	in
Maughan_et_al_1996	34	1	677	92	2	xover	Water	12	cycle	70		67			neutral	21	21	10	100	1000	10							DC	in
Maughan_et_al_1996	34	1	678	92	2	xover	Water	12	cycle	70		67			neutral	21	21	15	0	1000	10					-5.8		DC	in
Maughan_et_al_1996	34	1	679	92	2	xover	Water	12	cycle	70		67			neutral	21	21	20	100	1000	10							DC	in
Maughan_et_al_1996	34	1	680	92	2	xover	Water	12	cycle	70		67			neutral	21	21	30	100	1000	10					-5.25		DC	in
Maughan_et_al_1996	34	1	681	92	2	xover	Water	12	cycle	70		67			neutral	21	21	40	100	1000	10							DC	in
Maughan_et_al_1996	34	1	682	92	2	xover	Water	12	cycle	70		67			neutral	21	21	45	0	1000	10					-5		DC	in
Maughan_et_al_1996	34	1	683	92	2	xover	Water	12	cycle	70		67			neutral	21	21	50	100	1000	10							DC	in
Maughan_et_al_1996	34	1	684	92	2	xover	Water	12	cycle	70		67			neutral	21	21	60	100	1000	10					-4		DC	in
Maughan_et_al_1996	34	1	685	92	2	xover	Water	12	cycle	70		67			neutral	21	21	70	100	1000	10							DC	in
Maughan_et_al_1996	34	1	686	92	2	xover	Water	12	cycle	70		67			neutral	21	21	80	100	1000	10							DC	in
Maughan_et_al_1996	34	1	687	92	2	xover	Water	12	cycle	70		67			neutral	21	21	90	100	1000	10							DC	in
Maughan_et_al_1996	34	1	688	92	2	xover	Water	12	cycle	70		67			neutral	21	21	100	0	1000	10				4.15692	-3.5	1.2	DC	in
Maughan_et_al_1996	34	2	690	93	2	xover	Hyper	12	cycle	70		67			neutral	21	21	10	100	1200	10	310						DC	in
Maughan_et_al_1996	34	2	691	93	2	xover	Hyper	12	cycle	70		67			neutral	21	21	15	0	1200	10	310				-5.55		DC	in
Maughan_et_al_1996	34	2	692	93	2	xover	Hyper	12	cycle	70		67			neutral	21	21	20	100	1200	10	310						DC	in
Maughan_et_al_1996	34	2	693	93	2	xover	Hyper	12	cycle	70		67			neutral	21	21	30	100	1200	10	310				-5		DC	in
Maughan_et_al_1996	34	2	694	93	2	xover	Hyper	12	cycle	70		67			neutral	21	21	40	100	1200	10	310						DC	in
Maughan_et_al_1996	34	2	695	93	2	xover	Hyper	12	cycle	70		67			neutral	21	21	45	0	1200	10	310				-4		DC	in
Maughan_et_al_1996	34	2	696	93	2	xover	Hyper	12	cycle	70		67			neutral	21	21	50	100	1200	10	310						DC	in
Maughan_et_al_1996	34	2	697	93	2	xover	Hyper	12	cycle	70		67			neutral	21	21	60	100	1200	10	310				-2.8		DC	in
Maughan_et_al_1996	34	2	698	93	2	xover	Hyper	12	cycle	70		67			neutral	21	21	70	100	1200	10	310						DC	in
Maughan_et_al_1996	34	2	699	93	2	xover	Hyper	12	cycle	70		67			neutral	21	21	80	100	1200	10	310						DC	in
Maughan_et_al_1996	34	2	700	93	2	xover	Hyper	12	cycle	70		67			neutral	21	21	90	100	1200	10	310						DC	in
Maughan_et_al_1996	34	2	701	93	2	xover	Hyper	12	cycle	70		67			neutral	21	21	100	100	1200	10	310						DC	in
Maughan_et_al_1996	34	2	702	93	2	xover	Hyper	12	cycle	70		67			neutral	21	21	110	100	1200	10	310						DC	in
Maughan_et_al_1996	34	2	703	93	2	xover	Hyper	12	cycle	70		67			neutral	21	21	119	0	1200	10	310			3.81051	-1.5	1.1	DC	in
McConell_et_al_1997	35	1	705	94	4	xover	Water	7	cycle	69	68.3673	68.6	4.69	3.2361	neutral	21.3	43	20	193.3	1160	9.67				2.38118	-11.9	0.9	DC	in
McConell_et_al_1997	35	1	706	94	4	xover	Water	7	cycle	69	68.3673	68.6	4.69	3.2361	neutral	21.3	43	40	193.3	1160	9.67							DC	in
McConell_et_al_1997	35	1	707	94	4	xover	Water	7	cycle	69	68.3673	68.6	4.69	3.2361	neutral	21.3	43	60	193.3	1160	9.67							DC	in
McConell_et_al_1997	35	1	708	94	4	xover	Water	7	cycle	69	68.3673	68.6	4.69	3.2361	neutral	21.3	43	80	193.3	1160	9.67							DC	in
McConell_et_al_1997	35	1	709	94	4	xover	Water	7	cycle	69	68.3673	68.6	4.69	3.2361	neutral	21.3	43	100	193.3	1160	9.67							DC	in
McConell_et_al_1997	35	1	710	94	4	xover	Water	7	cycle	69	68.3673	68.6	4.69	3.2361	neutral	21.3	43	120	0	1160	9.67				2.38118	-15.5	0.9	DC	in
McConell_et_al_1997	35	2	712	95	4	xover	Water	7	cycle	69	68.3673	68.6	4.69	3.2361	neutral	21.3	43	20	386.67	2320	19.33				2.91033	-10.1	1.1	DC	in
McConell_et_al_1997	35	2	713	95	4	xover	Water	7	cycle	69	68.3673	68.6	4.69	3.2361	neutral	21.3	43	40	386.67	2320	19.33							DC	in
McConell_et_al_1997	35	2	714	95	4	xover	Water	7	cycle	69	68.3673	68.6	4.69	3.2361	neutral	21.3	43	60	386.67	2320	19.33							DC	in
McConell_et_al_1997	35	2	715	95	4	xover	Water	7	cycle	69	68.3673	68.6	4.69	3.2361	neutral	21.3	43	80	386.67	2320	19.33							DC	in
McConell_et_al_1997	35	2	716	95	4	xover	Water	7	cycle	69	68.3673	68.6	4.69	3.2361	neutral	21.3	43	100	386.67	2320	19.33							DC	in
McConell_et_al_1997	35	2	717	95	4	xover	Water	7	cycle	69	68.3673	68.6	4.69	3.2361	neutral	21.3	43	120	0	2320	19.33				4.49778	-10.1	1.7	DC	in
McConell_et_al_1999	35.5	3	719	96	4	xover	Water	8	cycle	79.2	63.8	79.6	5.05	3.9996	neutral	20.9	41	10	0	720	16				2.82843	-5.5	1	DC	in
McConell_et_al_1999	35.5	3	720	96	4	xover	Water	8	cycle	79.2	63.8	79.6	5.05	3.9996	neutral	20.9	41	15	180	720	16							DC	in
McConell_et_al_1999	35.5	3	721	96	4	xover	Water	8	cycle	79.2	63.8	79.6	5.05	3.9996	neutral	20.9	41	30	180	720	16				4.52548	-8.4	1.6	DC	in
McConell_et_al_1999	35.5	3	722	96	4	xover	Water	8	cycle	79.2	63.8	79.6	5.05	3.9996	neutral	20.9	41	43	180	720	16				5.65685	-7.5	2	DC	in
McConell_et_al_1999	35.5	4	724	97	4	xover	Water	8	cycle	79.9	63.8	79.6	5.05	4.03495	neutral	20.9	41	10	0	1470	32.67				4.52548	-7.9	1.6	DC	in
McConell_et_al_1999	35.5	4	725	97	4	xover	Water	8	cycle	79.9	63.8	79.6	5.05	4.03495	neutral	20.9	41	15	367.5	1470	32.67							DC	in
McConell_et_al_1999	35.5	4	726	97	4	xover	Water	8	cycle	79.9	63.8	79.6	5.05	4.03495	neutral	20.9	41	30	367.5	1470	32.67				5.65685	-9	2	DC	in
McConell_et_al_1999	35.5	4	727	97	4	xover	Water	8	cycle	79.9	63.8	79.6	5.05	4.03495	neutral	20.9	41	43	367.5	1470	32.67				3.39411	-10	1.2	DC	in
Murray_Eddy_et_al_1991	36	2	729	98	2	xover	Water	9	cycle	51.8	44.2	68.6	3.03	1.56954	heat	30	45	15	162	647	7.19	27			5.1	-4.4	1.7	DC	in
Murray_Eddy_et_al_1991	36	2	730	98	2	xover	Water	9	cycle	51.8	44.2	68.6	3.03	1.56954	heat	30	45	30	162	647	7.19	27			4.8	-9.25	1.6	DC	in
Murray_Eddy_et_al_1991	36	2	731	98	2	xover	Water	9	cycle	51.8	44.2	68.6	3.03	1.56954	heat	30	45	45	162	647	7.19	27			5.1	-4.5	1.7	DC	in
Murray_Eddy_et_al_1991	36	2	732	98	2	xover	Water	9	cycle	51.8	44.2	68.6	3.03	1.56954	heat	30	45	60	162	647	7.19	27			4.2	-8	1.4	DC	in
Murray_Eddy_et_al_1991	36	2	733	98	2	xover	Water	9	cycle	51.8	44.2	68.6	3.03	1.56954	heat	30	45	70	0	647	7.19	27			4.8	-4.4	1.6	DC	in
Murray_Eddy_et_al_1991	36	2	734	98	2	xover	Water	9	cycle	51.8	44.2	68.6	3.03	1.56954	heat	30	45	80	0	647	7.19	27			3.9	-4.6	1.3	DC	in
Murray_Eddy_et_al_1991	36	2	735	98	2	xover	Water	9	cycle	51.8	44.2	68.6	3.03	1.56954	heat	30	45	90	0	647	7.19	27			4.2	-9	1.4	DC	in
Murray_Eddy_et_al_1991	36	2	737	99	2	xover	Hyper	9	cycle	51.8	44.2	68.6	3.03	1.56954	heat	30	45	15	162	647	7.19	405			2.7	-4.5	0.9	DC	in
Murray_Eddy_et_al_1991	36	2	738	99	2	xover	Hyper	9	cycle	51.8	44.2	68.6	3.03	1.56954	heat	30	45	30	162	647	7.19	405			3.6	-8.7	1.2	DC	in
Murray_Eddy_et_al_1991	36	2	739	99	2	xover	Hyper	9	cycle	51.8	44.2	68.6	3.03	1.56954	heat	30	45	45	162	647	7.19	405			5.1	-3.5	1.7	DC	in
Murray_Eddy_et_al_1991	36	2	740	99	2	xover	Hyper	9	cycle	51.8	44.2	68.6	3.03	1.56954	heat	30	45	60	162	647	7.19	405			4.2	-6.7	1.4	DC	in
Murray_Eddy_et_al_1991	36	2	741	99	2	xover	Hyper	9	cycle	51.8	44.2	68.6	3.03	1.56954	heat	30	45	70	0	647	7.19	405			3.45	-2.9	1.15	DC	in
Murray_Eddy_et_al_1991	36	2	742	99	2	xover	Hyper	9	cycle	51.8	44.2	68.6	3.03	1.56954	heat	30	45	80	0	647	7.19	405			4.65	-2.8	1.55	DC	in
Murray_Eddy_et_al_1991	36	2	743	99	2	xover	Hyper	9	cycle	51.8	44.2	68.6	3.03	1.56954	heat	30	45	90	0	647	7.19	405			2.4	-7.5	0.8	DC	in
Sanders_et_al_1999	38	1	755	101	1	single	Water	6	cycle	65	58.9	78	4.6	2.99	heat	32	55	10	100	1200	13.3					-10.25		DC	in
Sanders_et_al_1999	38	1	756	101	1	single	Water	6	cycle	65	58.9	78	4.6	2.99	heat	32	55	20	100	1200	13.3					-10.75		DC	in
Sanders_et_al_1999	38	1	757	101	1	single	Water	6	cycle	65	58.9	78	4.6	2.99	heat	32	55	30	100	1200	13.3							DC	in
Sanders_et_al_1999	38	1	758	101	1	single	Water	6	cycle	65	58.9	78	4.6	2.99	heat	32	55	40	100	1200	13.3					-10.25		DC	in
Sanders_et_al_1999	38	1	759	101	1	single	Water	6	cycle	65	58.9	78	4.6	2.99	heat	32	55	50	100	1200	13.3							DC	in
Sanders_et_al_1999	38	1	760	101	1	single	Water	6	cycle	65	58.9	78	4.6	2.99	heat	32	55	60	100	1200	13.3					-9.3		DC	in
Sanders_et_al_1999	38	1	761	101	1	single	Water	6	cycle	65	58.9	78	4.6	2.99	heat	32	55	70	100	1200	13.3							DC	in
Sanders_et_al_1999	38	1	762	101	1	single	Water	6	cycle	65	58.9	78	4.6	2.99	heat	32	55	80	100	1200	13.3					-9.5		DC	in
Sanders_et_al_1999	38	1	763	101	1	single	Water	6	cycle	65	58.9	78	4.6	2.99	heat	32	55	90	0	1200	13.3					-10.25		DC	in

## Sheet: 1Y Analysis Dataset
Study	StudyID	ExptID	EstimateID	contrast	constrastn	studytype	Treat	subjectn	ex_mode	ex_intensity_PCVOtwomax	Votwomax_ml_kg_min	Bodyweight	Votwomax_l_min	metabolicrate	thermal_conditions	TempC	Humidity	time	drink_vol	Total_fluid	avg_ingestion_rate	drinkOsM_measured	drinkOsM_calc	binOsm	SD	dPV	SEM	PV_Method	Status	logSD	SElogSD	InvSE2	folddPV	logdPV	DrinkOsM	Pred	StdErrPred	DF	Alpha	Lower	Upper	Resid	Var	SE	WiRE	meanhumidity	meanTempC	tempF	heatindex
Davis_et_al_1988	13	4	358	42	4	xover	Hyper	19	cycle	75	63.8	70.1	4.47238	0.678954	heat	0.112581	0.929229	63	275	825	-0.252576	360		6	3.41063	-7.3		DC	in	1.2269	0.0277778	1296	0.927	-7.58017	72.5	1.2269	0.0479987	195	0.05	1.13223	1.32156		11.6324	0.782452	1.63337	47.9444	21.3	80.78	-0.0492695
Gisolfi_et_al_17_1998	1	4	43	4	4	xover	Hyper	7	cycle	62.5	54.5	80	4.36	0.00404867	neutral	-0.267158	0.0986855	20		1850	0.45988	414		6	2.64575	-9.6	1	DC	in	0.972955	0.0833333	144	0.904	-10.0926	126.5	1.18992	0.045187	195	0.05	1.1008	1.27904	-0.216965	7	1	1	47.9444	21.3	71.6	-0.362766
Rowlands_et_al_48_2011	4	4	148	16	4	xover	Hyper	27	cycle	60		73.9	4.6	0.041586	neutral	-0.416075	0.398342	20		2000	0.00669663	327		6	2.62324	-11.6782		DC	in	0.964411	0.0192308	2704	0.883218	-12.4184	39.5	1.15651	0.0515124	195	0.05	1.05492	1.2581	-0.192097	6.8814	0.504843	3.92362	47.9444	21.3	68	-0.365862
Owen_et_al_1986	9	2	258	30	4	xover	Hyper	5	run	65	54.8	70.84	3.88203	-0.212251	heat	0.700803	-0.557255	30		1000	-0.585927	586.3		6	3.79852	-0.6		DC	in	1.33461	0.125	64	0.994	-0.601807	298.8	1.33461	0.0932186	195	0.05	1.15077	1.51846		14.4288	1.69875	0.34653	47.9444	21.3	95	0.475613
Davis_et_al_1988	13	4	353	42	4	xover	Hyper	19	cycle	75	63.8	70.1	4.47238	0.678954	heat	0.112581	0.929229	8		825	-0.252576	360		6	3.46034	-6.4		DC	in	1.24137	0.0277778	1296	0.936	-6.61398	72.5	1.24137	0.0517199	195	0.05	1.13936	1.34337		11.9739	0.793856	1.58678	47.9444	21.3	80.78	-0.0492695
Davis_et_al_1988	13	4	354	42	4	xover	Hyper	19	cycle	75	63.8	70.1	4.47238	0.678954	heat	0.112581	0.929229	18		825	-0.252576	360		6	5.66657	-6.2	1.3	DC	in	1.73458	0.0277778	1296	0.938	-6.40053	72.5	1.24458	0.052706	195	0.05	1.14063	1.34853	0.490002	32.11	1.3	0.591716	47.9444	21.3	80.78	-0.0492695
Davis_et_al_1988	13	4	356	42	4	xover	Hyper	19	cycle	75	63.8	70.1	4.47238	0.678954	heat	0.112581	0.929229	28		825	-0.252576	360		6	3.44923	-6.6		DC	in	1.23815	0.0277778	1296	0.934	-6.82788	72.5	1.23815	0.0507881	195	0.05	1.13799	1.33832		11.8972	0.791307	1.59702	47.9444	21.3	80.78	-0.0492695
Febbraio_et_al_1996	16.1	1	379	48	3	xover	Hyper	6	cycle	70	65.5	66	4.323	0.326977	heat	0.551886	-0.875787	20		1000	-0.363693	330		6	2.44949	-10.6	1	DC	in	0.89588	0.1	100	0.894	-11.205	42.5	1.17384	0.0472826	195	0.05	1.08059	1.26709	-0.277963	6	1	1	47.9444	21.3	91.4	0.161029
Febbraio_et_al_1996	16.1	2	385	49	3	xover	Hyper	6	cycle	70	65.5	66	4.323	0.326977	heat	0.551886	-0.875787	20		1000	-0.363693	390		6	4.89898	-12	2	DC	in	1.58903	0.1	100	0.88	-12.7833	102.5	1.15134	0.0531059	195	0.05	1.0466	1.25607	0.437692	24	2	0.25	47.9444	21.3	91.4	0.161029
Febbraio_et_al_1996	16.2	1	397	51	3	xover	Hyper	6	cycle	70	62.1	70.8	4.39668	0.382292	cool	-1.53295	0.185987	20		1250	-0.0859009	330		6	3.91918	-8	1.6	DC	in	1.36588	0.1	100	0.92	-8.33816	42.5	1.21564	0.0460402	195	0.05	1.12484	1.30644	0.15024	15.36	1.6	0.390625	47.9444	21.3	41	1.67767
Febbraio_et_al_1996	16.2	2	406	52	3	xover	Hyper	6	cycle	70	62.1	70.8	4.39668	0.382292	cool	-1.53295	0.185987	20		1250	-0.0859009	390		6	3.91918	-8	1.6	DC	in	1.36588	0.1	100	0.92	-8.33816	102.5	1.21564	0.0460402	195	0.05	1.12484	1.30644	0.15024	15.36	1.6	0.390625	47.9444	21.3	41	1.67767
Febbraio_et_al_1996	16.3	2	431	55	3	xover	Hyper	6	cycle	70	66	76.2	5.0292	0.857155	heat	0.551886	-0.875787	20		1000	-0.363693	330		6	3.91918	-8.2	1.6	DC	in	1.36588	0.1	100	0.918	-8.55579	42.5	1.21243	0.0456494	195	0.05	1.1224	1.30246	0.153456	15.36	1.6	0.390625	47.9444	21.3	91.4	0.161029
Del Coso_et_al_2008	23	2	499	69	4	xover	Hyper	7	cycle	63	61	71.5	4.3615	0.0284426	heat	0.775261	-0.705904	15	0	2440	0.359752	345			1.58745	-8	0.6	DC	in	0.462129	0.0833333	144	0.92	-8.33816	57.5	1.21564	0.0460402	195	0.05	1.12484	1.30644	-0.753514	2.52	0.6	2.77778	47.9444	21.3	96.8	0.532605
Del Coso_et_al_2008	23	3	506	70	4	xover	Hyper	7	cycle	63	61	71.5	4.3615	0.0284426	heat	0.775261	-0.705904	15	0	2440	0.359752	337			1.0583	-8.2	0.4	DC	in	0.0566643	0.0833333	144	0.918	-8.55579	49.5	1.21243	0.0456494	195	0.05	1.1224	1.30246	-1.15576	1.12	0.4	6.25	47.9444	21.3	96.8	0.532605
Del Coso_et_al_2008	23	4	513	71	4	xover	Hyper	7	cycle	63	61	71.5	4.3615	0.0284426	heat	0.775261	-0.705904	15	0	2440	0.359752	338			1.58745	-7.6	0.6	DC	in	0.462129	0.0833333	144	0.924	-7.90432	50.5	1.22207	0.0470506	195	0.05	1.12928	1.31487	-0.759944	2.52	0.6	2.77778	47.9444	21.3	96.8	0.532605
Lee_et_al_2011	31	3	640	87	3	xover	Hyper	12	cycle	65	53.9	65.2	3.51428	-0.468619	heat	0.477427	0.823051	30	445.44	2325	1.28084	338			4.50333	-9.3	1.3	DC	in	1.50482	0.0454545	484	0.907	-9.76128	50.5	1.19474	0.0449454	195	0.05	1.1061	1.28338	0.310075	20.28	1.3	0.591716	47.9444	21.3	89.6	0.757223
Maughan_et_al_1987	33	1	660	90	2	xover	Hyper	6	cycle	68	46.8	67.5	3.15	-0.621216	neutral	-0.341616	0.483284	15	0	600	-0.585927	310			1.46969	-8.6	0.6	DC	in	0.385054	0.1	100	0.914	-8.99247	22.5	1.206	0.0451062	195	0.05	1.11704	1.29496	-0.820943	2.16	0.6	2.77778	47.9444	21.3	69.8	-0.392165
Maughan_et_al_1987	33	1	662	90	2	xover	Hyper	6	cycle	68	46.8	67.5	3.15	-0.621216	neutral	-0.341616	0.483284	30	100	600	-0.585927	310			1.46969	-6.2	0.6	DC	in	0.385054	0.1	100	0.938	-6.40053	22.5	1.24458	0.052706	195	0.05	1.14063	1.34853	-0.859527	2.16	0.6	2.77778	47.9444	21.3	69.8	-0.392165
Maughan_et_al_1987	33	2	669	91	2	xover	Hyper	6	cycle	69	46.8	67.5	3.15	-0.587433	neutral	-0.341616	0.483284	15	0	600	-0.585927	630			1.95959	-8.6	0.8	DC	in	0.672736	0.1	100	0.914	-8.99247	342.5	1.206	0.0451062	195	0.05	1.11704	1.29496	-0.533261	3.84	0.8	1.5625	47.9444	21.3	69.8	-0.392165
Maughan_et_al_1987	33	2	671	91	2	xover	Hyper	6	cycle	69	46.8	67.5	3.15	-0.587433	neutral	-0.341616	0.483284	30	100	600	-0.585927	630			1.95959	-9.6	0.8	DC	in	0.672736	0.1	100	0.904	-10.0926	342.5	1.18992	0.045187	195	0.05	1.1008	1.27904	-0.517184	3.84	0.8	1.5625	47.9444	21.3	69.8	-0.392165
Maughan_et_al_1996	34	2	691	93	2	xover	Hyper	12	cycle	70		67			neutral	-0.341616	-1.04567	15	0	1200	-0.585927	310			3.50795	-5.55		DC	in	1.25503	0.0454545	484	0.9445	-5.70996	22.5	1.25503	0.0562503	195	0.05	1.14409	1.36597		12.3057	1.01266	0.975157	47.9444	21.3	69.8	-0.478904
Maughan_et_al_1996	34	2	693	93	2	xover	Hyper	12	cycle	70		67			neutral	-0.341616	-1.04567	30	100	1200	-0.585927	310			3.53911	-5		DC	in	1.26387	0.0454545	484	0.95	-5.12933	22.5	1.26387	0.0596021	195	0.05	1.14633	1.38142		12.5253	1.02165	0.958063	47.9444	21.3	69.8	-0.478904
Murray_Eddy_et_al_1991	36	2	737	99	2	xover	Hyper	9	cycle	51.8	44.2	68.6	3.03	-1.23518	heat	0.32851	-0.026368	15	162	647	-0.835718	405			2.7	-4.5	0.9	DC	in	0.993252	0.0625	256	0.955	-4.60439	117.5	1.27191	0.0628838	195	0.05	1.14789	1.39593	-0.278661	7.29	0.9	1.23457	47.9444	21.3	86	0.0740249
Murray_Eddy_et_al_1991	36	2	738	99	2	xover	Hyper	9	cycle	51.8	44.2	68.6	3.03	-1.23518	heat	0.32851	-0.026368	30	162	647	-0.835718	405			3.6	-8.7	1.2	DC	in	1.28093	0.0625	256	0.913	-9.10194	117.5	1.20439	0.0450211	195	0.05	1.1156	1.29318	0.0765446	12.96	1.2	0.694444	47.9444	21.3	86	0.0740249
Gisolfi_et_al_17_1998	1	4	46	4	4	xover	Hyper	7	cycle	62.5	54.5	80	4.36	0.00404867	neutral	-0.267158	0.0986855	40		1850	0.45988	414		6	2.91033	-10.4	1.1	DC	in	1.06827	0.0833333	144	0.896	-10.9815	126.5	1.17706	0.0467115	195	0.05	1.08493	1.26918	-0.108793	8.47	1.1	0.826446	47.9444	21.3	71.6	-0.362766
Gisolfi_et_al_17_1998	1	4	49	4	4	xover	Hyper	7	cycle	62.5	54.5	80	4.36	0.00404867	neutral	-0.267158	0.0986855	60		1850	0.45988	414		6	2.64575	-9.6	1	DC	in	0.972955	0.0833333	144	0.904	-10.0926	126.5	1.18992	0.045187	195	0.05	1.1008	1.27904	-0.216965	7	1	1	47.9444	21.3	71.6	-0.362766
Rowlands_et_al_48_2011	4	4	150	16	4	xover	Hyper	29	cycle	60		73.9	4.6	0.041586	neutral	-0.416075	0.398342	40		2000	0.00669663	327		6	3.19858	-10.8492		DC	in	1.16271	0.0178571	3136	0.891508	-11.4841	39.5	1.16984	0.0480932	195	0.05	1.07499	1.26469	-0.00713124	10.2309	0.593961	2.83455	47.9444	21.3	68	-0.365862
Rowlands_et_al_48_2011	4	4	152	16	4	xover	Hyper	31	cycle	60		73.9	4.6	0.041586	neutral	-0.416075	0.398342	60	250	2000	0.00669663	327		6	3.51083	-10.5635		DC	in	1.25585	0.0166667	3600	0.894365	-11.1641	39.5	1.17443	0.047173	195	0.05	1.0814	1.26746	0.0814236	12.326	0.630564	2.51502	47.9444	21.3	68	-0.365862
Owen_et_al_1986	9	2	260	30	4	xover	Hyper	5	run	65	54.8	70.84	3.88203	-0.212251	heat	0.700803	-0.557255	60	200	1000	-0.585927	586.3		6	3.60805	-3.8		DC	in	1.28317	0.125	64	0.962	-3.87408	298.8	1.28317	0.0677897	195	0.05	1.14947	1.41686		13.018	1.61357	0.384084	47.9444	21.3	95	0.475613
Febbraio_et_al_1996	16.1	1	381	48	3	xover	Hyper	6	cycle	70	65.5	66	4.323	0.326977	heat	0.551886	-0.875787	40		1000	-0.363693	330		6	1.46969	-8.8	0.6	DC	in	0.385054	0.1	100	0.912	-9.21153	42.5	1.20278	0.0449567	195	0.05	1.11412	1.29145	-0.817727	2.16	0.6	2.77778	47.9444	21.3	91.4	0.161029
Febbraio_et_al_1996	16.1	2	387	49	3	xover	Hyper	6	cycle	70	65.5	66	4.323	0.326977	heat	0.551886	-0.875787	40		1000	-0.363693	390		6	6.36867	-11.4	2.6	DC	in	1.85139	0.1	100	0.886	-12.1038	102.5	1.16098	0.0502488	195	0.05	1.06188	1.26008	0.69041	40.56	2.6	0.147929	47.9444	21.3	91.4	0.161029
Febbraio_et_al_1996	16.2	1	399	51	3	xover	Hyper	6	cycle	70	62.1	70.8	4.39668	0.382292	cool	-1.53295	0.185987	40		1250	-0.0859009	330		6	3.91918	-5.6	1.6	DC	in	1.36588	0.1	100	0.944	-5.76291	42.5	1.25423	0.0559607	195	0.05	1.14386	1.36459	0.111656	15.36	1.6	0.390625	47.9444	21.3	41	1.67767
Febbraio_et_al_1996	16.2	1	401	51	3	xover	Hyper	6	cycle	70	62.1	70.8	4.39668	0.382292	cool	-1.53295	0.185987	60	250	1250	-0.0859009	330		6	2.93939	-3.2	1.2	DC	in	1.0782	0.1	100	0.968	-3.25232	42.5	1.29281	0.0722333	195	0.05	1.15035	1.43527	-0.214611	8.64	1.2	0.694444	47.9444	21.3	41	1.67767
Febbraio_et_al_1996	16.2	2	408	52	3	xover	Hyper	6	cycle	70	62.1	70.8	4.39668	0.382292	cool	-1.53295	0.185987	40		1250	-0.0859009	390		6	3.42929	-4.8	1.4	DC	in	1.23235	0.1	100	0.952	-4.91902	102.5	1.26709	0.0608901	195	0.05	1.147	1.38718	-0.0347374	11.76	1.4	0.510204	47.9444	21.3	41	1.67767
Febbraio_et_al_1996	16.2	2	410	52	3	xover	Hyper	6	cycle	70	62.1	70.8	4.39668	0.382292	cool	-1.53295	0.185987	60	250	1250	-0.0859009	390		6	3.18434	-4.1	1.3	DC	in	1.15824	0.1	100	0.959	-4.18642	102.5	1.27834	0.0656468	195	0.05	1.14887	1.40781	-0.120099	10.14	1.3	0.591716	47.9444	21.3	41	1.67767
Febbraio_et_al_1996	16.3	2	433	55	3	xover	Hyper	6	cycle	70	66	76.2	5.0292	0.857155	heat	0.551886	-0.875787	40		1000	-0.363693	330		6	5.38888	-7.4	2.2	DC	in	1.68434	0.1	100	0.926	-7.6881	42.5	1.22529	0.0476652	195	0.05	1.13128	1.31929	0.459048	29.04	2.2	0.206612	47.9444	21.3	91.4	0.161029
Febbraio_et_al_1996	16.3	2	435	55	3	xover	Hyper	6	cycle	70	66	76.2	5.0292	0.857155	heat	0.551886	-0.875787	60	250	1000	-0.363693	330		6	4.40908	-7.2	1.8	DC	in	1.48367	0.1	100	0.928	-7.47235	42.5	1.2285	0.0483492	195	0.05	1.13315	1.32386	0.255162	19.44	1.8	0.308642	47.9444	21.3	91.4	0.161029
Del Coso_et_al_2008	23	2	501	69	4	xover	Hyper	7	cycle	63	61	71.5	4.3615	0.0284426	heat	0.775261	-0.705904	60	407	2440	0.359752	345			2.64575	-6.2	1	DC	in	0.972955	0.0833333	144	0.938	-6.40053	57.5	1.24458	0.052706	195	0.05	1.14063	1.34853	-0.271627	7	1	1	47.9444	21.3	96.8	0.532605
Del Coso_et_al_2008	23	3	508	70	4	xover	Hyper	7	cycle	63	61	71.5	4.3615	0.0284426	heat	0.775261	-0.705904	60	407	2440	0.359752	337			2.64575	-9.5	1	DC	in	0.972955	0.0833333	144	0.905	-9.98203	49.5	1.19153	0.0450859	195	0.05	1.10261	1.28045	-0.218573	7	1	1	47.9444	21.3	96.8	0.532605
Del Coso_et_al_2008	23	4	515	71	4	xover	Hyper	7	cycle	63	61	71.5	4.3615	0.0284426	heat	0.775261	-0.705904	60	407	2440	0.359752	338			2.1166	-8.5	0.8	DC	in	0.749812	0.0833333	144	0.915	-8.88312	50.5	1.2076	0.0452116	195	0.05	1.11844	1.29677	-0.457793	4.48	0.8	1.5625	47.9444	21.3	96.8	0.532605
Lee_et_al_2011	31	3	642	87	3	xover	Hyper	12	cycle	65	53.9	65.2	3.51428	-0.468619	heat	0.477427	0.823051	60	445.44	2325	1.28084	338			3.4641	-10.5	1	DC	in	1.24245	0.0454545	484	0.895	-11.0932	50.5	1.17545	0.046988	195	0.05	1.08278	1.26812	0.0670026	12	1	1	47.9444	21.3	89.6	0.757223
Massicotte_et_al_1989	32	1	647	88	2	xover	Hyper	6	cycle	53	66	74	4.884	-0.142326	neutral	-0.341616	-0.026368	60	235	1410	-0.430364		388.5		10.5328	-7.3	4.3	DC	in	2.35449	0.1	100	0.927	-7.58017	101	1.2269	0.0479987	195	0.05	1.13223	1.32156	1.1276	110.94	4.3	0.0540833	47.9444	21.3	69.8	-0.35579
Massicotte_et_al_1989	32	2	654	89	2	xover	Hyper	6	cycle	53	66	74	4.884	-0.142326	neutral	-0.341616	-0.026368	60	235	1410	-0.430364		388.5		5.87878	-2.2	2.4	DC	in	1.77135	0.1	100	0.978	-2.22456	101	1.30889	0.0800242	195	0.05	1.15107	1.46671	0.462459	34.56	2.4	0.173611	47.9444	21.3	69.8	-0.35579
Maughan_et_al_1987	33	1	664	90	2	xover	Hyper	6	cycle	68	46.8	67.5	3.15	-0.621216	neutral	-0.341616	0.483284	45	0	600	-0.585927	310			1.95959	-7	0.8	DC	in	0.672736	0.1	100	0.93	-7.25707	22.5	1.23172	0.0490997	195	0.05	1.13489	1.32855	-0.558984	3.84	0.8	1.5625	47.9444	21.3	69.8	-0.392165
Maughan_et_al_1987	33	1	666	90	2	xover	Hyper	6	cycle	68	46.8	67.5	3.15	-0.621216	neutral	-0.341616	0.483284	60	0	600	-0.585927	310			3.48266	-6	0	DC	in	1.2478	0.1	100	0.94	-6.18754	22.5	1.2478	0.0537434	195	0.05	1.1418	1.35379		12.1289	1.42179	0.494685	47.9444	21.3	69.8	-0.392165
Maughan_et_al_1987	33	2	673	91	2	xover	Hyper	6	cycle	69	46.8	67.5	3.15	-0.587433	neutral	-0.341616	0.483284	45	0	600	-0.585927	630			2.93939	-10.5	1.2	DC	in	1.0782	0.1	100	0.895	-11.0932	342.5	1.17545	0.046988	195	0.05	1.08278	1.26812	-0.0972494	8.64	1.2	0.694444	47.9444	21.3	69.8	-0.392165
Maughan_et_al_1987	33	2	675	91	2	xover	Hyper	6	cycle	69	46.8	67.5	3.15	-0.587433	neutral	-0.341616	0.483284	60	0	600	-0.585927	630			1.95959	-9.8	0.8	DC	in	0.672736	0.1	100	0.902	-10.3141	342.5	1.1867	0.04545	195	0.05	1.09707	1.27634	-0.513968	3.84	0.8	1.5625	47.9444	21.3	69.8	-0.392165
Maughan_et_al_1996	34	2	695	93	2	xover	Hyper	12	cycle	70		67			neutral	-0.341616	-1.04567	45	0	1200	-0.585927	310			3.59646	-4		DC	in	1.27995	0.0454545	484	0.96	-4.0822	22.5	1.27995	0.0663547	195	0.05	1.14909	1.41082		12.9345	1.03821	0.927748	47.9444	21.3	69.8	-0.478904
Maughan_et_al_1996	34	2	697	93	2	xover	Hyper	12	cycle	70		67			neutral	-0.341616	-1.04567	60	100	1200	-0.585927	310			3.66652	-2.8		DC	in	1.29924	0.0454545	484	0.972	-2.83995	22.5	1.29924	0.0752978	195	0.05	1.15074	1.44775		13.4434	1.05843	0.892633	47.9444	21.3	69.8	-0.478904
Murray_Eddy_et_al_1991	36	2	739	99	2	xover	Hyper	9	cycle	51.8	44.2	68.6	3.03	-1.23518	heat	0.32851	-0.026368	45	162	647	-0.835718	405			5.1	-3.5	1.7	DC	in	1.62924	0.0625	256	0.965	-3.56272	117.5	1.28799	0.0699868	195	0.05	1.14996	1.42602	0.341251	26.01	1.7	0.346021	47.9444	21.3	86	0.0740249
Murray_Eddy_et_al_1991	36	2	740	99	2	xover	Hyper	9	cycle	51.8	44.2	68.6	3.03	-1.23518	heat	0.32851	-0.026368	60	162	647	-0.835718	405			4.2	-6.7	1.4	DC	in	1.43508	0.0625	256	0.933	-6.93501	117.5	1.23654	0.0503436	195	0.05	1.13726	1.33583	0.198541	17.64	1.4	0.510204	47.9444	21.3	86	0.0740249
Gisolfi_et_al_17_1998	1	4	52	4	4	xover	Hyper	7	cycle	62.5	54.5	80	4.36	0.00404867	neutral	-0.267158	0.0986855	80		1850	0.45988	414		6	3.43948	-9.6	1.3	DC	in	1.23532	0.0833333	144	0.904	-10.0926	126.5	1.18992	0.045187	195	0.05	1.1008	1.27904	0.0453994	11.83	1.3	0.591716	47.9444	21.3	71.6	-0.362766
Owen_et_al_1986	9	2	262	30	4	xover	Hyper	5	run	65	54.8	70.84	3.88203	-0.212251	heat	0.700803	-0.557255	90		1000	-0.585927	586.3		6	3.38332	-7.8		DC	in	1.21886	0.125	64	0.922	-8.12101	298.8	1.21886	0.0465081	195	0.05	1.12714	1.31058		11.4469	1.51307	0.4368	47.9444	21.3	95	0.475613
Owen_et_al_1986	9	2	264	30	4	xover	Hyper	5	run	65	54.8	70.84	3.88203	-0.212251	heat	0.700803	-0.557255	120		1000	-0.585927	586.3		6	3.25527	-10.2		DC	in	1.18027	0.125	64	0.898	-10.7585	298.8	1.18027	0.0462142	195	0.05	1.08913	1.27142		10.5968	1.4558	0.471843	47.9444	21.3	95	0.475613
Febbraio_et_al_1996	16.2	1	403	51	3	xover	Hyper	6	cycle	70	62.1	70.8	4.39668	0.382292	cool	-1.53295	0.185987	80		1250	-0.0859009	330		6	2.44949	-3	1	DC	in	0.89588	0.1	100	0.97	-3.04592	42.5	1.29603	0.0737562	195	0.05	1.15057	1.44149	-0.400148	6	1	1	47.9444	21.3	41	1.67767
Febbraio_et_al_1996	16.2	2	412	52	3	xover	Hyper	6	cycle	70	62.1	70.8	4.39668	0.382292	cool	-1.53295	0.185987	80		1250	-0.0859009	390		6	3.67423	-4.1	1.5	DC	in	1.30134	0.1	100	0.959	-4.18642	102.5	1.27834	0.0656468	195	0.05	1.14887	1.40781	0.0230016	13.5	1.5	0.444444	47.9444	21.3	41	1.67767
Bishop_et_al_2001	21	1	473	64	2	xover	Hyper	9	cycle	75	53.1	81.1	4.30641	0.545452	neutral	-0.468196	0.525755	90	162	1377	-0.114791	361			5.4	-6.2	1.8	DC	in	1.6864	0.0625	256	0.938	-6.40053	73.5	1.24458	0.052706	195	0.05	1.14063	1.34853	0.441817	29.16	1.8	0.308642	47.9444	21.3	66.74	-0.365473
Del Coso_et_al_2008	23	2	503	69	4	xover	Hyper	7	cycle	63	61	71.5	4.3615	0.0284426	heat	0.775261	-0.705904	120	0	2440	0.359752	345			1.58745	-8.6	0.6	DC	in	0.462129	0.0833333	144	0.914	-8.99247	57.5	1.206	0.0451062	195	0.05	1.11704	1.29496	-0.743867	2.52	0.6	2.77778	47.9444	21.3	96.8	0.532605
Del Coso_et_al_2008	23	3	510	70	4	xover	Hyper	7	cycle	63	61	71.5	4.3615	0.0284426	heat	0.775261	-0.705904	120	0	2440	0.359752	337			1.58745	-9.3	0.6	DC	in	0.462129	0.0833333	144	0.907	-9.76128	49.5	1.19474	0.0449454	195	0.05	1.1061	1.28338	-0.732614	2.52	0.6	2.77778	47.9444	21.3	96.8	0.532605
Del Coso_et_al_2008	23	4	517	71	4	xover	Hyper	7	cycle	63	61	71.5	4.3615	0.0284426	heat	0.775261	-0.705904	120	0	2440	0.359752	338			2.1166	-10.5	0.8	DC	in	0.749812	0.0833333	144	0.895	-11.0932	50.5	1.17545	0.046988	195	0.05	1.08278	1.26812	-0.425639	4.48	0.8	1.5625	47.9444	21.3	96.8	0.532605
Lee_et_al_2011	31	3	643	87	3	xover	Hyper	12	cycle	65	53.9	65.2	3.51428	-0.468619	heat	0.477427	0.823051	75	445.44	2325	1.28084	338			4.15692	-11.3	1.2	DC	in	1.42477	0.0454545	484	0.887	-11.991	50.5	1.16259	0.0498222	195	0.05	1.06433	1.26085	0.262186	17.28	1.2	0.694444	47.9444	21.3	89.6	0.757223
Massicotte_et_al_1989	32	1	650	88	2	xover	Hyper	6	cycle	53	66	74	4.884	-0.142326	neutral	-0.341616	-0.026368	120	0	1410	-0.430364		388.5		12.4924	-7.6	5.1	DC	in	2.52512	0.1	100	0.924	-7.90432	101	1.22207	0.0470506	195	0.05	1.12928	1.31487	1.30305	156.06	5.1	0.0384468	47.9444	21.3	69.8	-0.35579
Massicotte_et_al_1989	32	2	657	89	2	xover	Hyper	6	cycle	53	66	74	4.884	-0.142326	neutral	-0.341616	-0.026368	120	0	1410	-0.430364		388.5		5.87878	-4.7	2.4	DC	in	1.77135	0.1	100	0.953	-4.81404	101	1.2687	0.0615467	195	0.05	1.14731	1.39008	0.502651	34.56	2.4	0.173611	47.9444	21.3	69.8	-0.35579
Maughan_et_al_1996	34	2	703	93	2	xover	Hyper	12	cycle	70		67			neutral	-0.341616	-1.04567	119	0	1200	-0.585927	310			3.81051	-1.5	1.1	DC	in	1.33776	0.0454545	484	0.985	-1.51136	22.5	1.32014	0.0857041	195	0.05	1.15112	1.48917	0.0176202	14.52	1.1	0.826446	47.9444	21.3	69.8	-0.478904
Murray_Eddy_et_al_1991	36	2	741	99	2	xover	Hyper	9	cycle	51.8	44.2	68.6	3.03	-1.23518	heat	0.32851	-0.026368	70	0	647	-0.835718	405			3.45	-2.9	1.15	DC	in	1.23837	0.0625	256	0.971	-2.94288	117.5	1.29764	0.0745248	195	0.05	1.15066	1.44461	-0.0592613	11.9025	1.15	0.756144	47.9444	21.3	86	0.0740249
Murray_Eddy_et_al_1991	36	2	742	99	2	xover	Hyper	9	cycle	51.8	44.2	68.6	3.03	-1.23518	heat	0.32851	-0.026368	80	0	647	-0.835718	405			4.65	-2.8	1.55	DC	in	1.53687	0.0625	256	0.972	-2.83995	117.5	1.29924	0.0752978	195	0.05	1.15074	1.44775	0.237624	21.6225	1.55	0.416233	47.9444	21.3	86	0.0740249
Murray_Eddy_et_al_1991	36	2	743	99	2	xover	Hyper	9	cycle	51.8	44.2	68.6	3.03	-1.23518	heat	0.32851	-0.026368	90	0	647	-0.835718	405			2.4	-7.5	0.8	DC	in	0.875469	0.0625	256	0.925	-7.79615	117.5	1.22368	0.047349	195	0.05	1.1303	1.31706	-0.348213	5.76	0.8	1.5625	47.9444	21.3	86	0.0740249
Davis_et_al_1988	13	1	342	40	4	xover	Hypo	19	cycle	75	63.8	70.1	4.47238	0.678954	heat	0.112581	0.929229	63	275	825	-0.252576	187		3	9.15369	-5.4	2.1	DC	in	2.21416	0.0277778	1296	0.946	-5.55127	-100.5	1.37746	0.0526159	195	0.05	1.27369	1.48123	0.8367	83.79	2.1	0.226757	47.9444	21.3	80.78	-0.0492695
Gisolfi_et_al_17_1998	1	2	17	2	4	xover	Hypo	7	cycle	62.5	54.5	80	4.36	0.00404867	neutral	-0.267158	0.0986855	20		1850	0.45988	197		3	1.58745	-8.4	0.6	DC	in	0.462129	0.0833333	144	0.916	-8.77389	-90.5	1.32923	0.0546137	195	0.05	1.22152	1.43694	-0.867096	2.52	0.6	2.77778	47.9444	21.3	71.6	-0.362766
Gisolfi_et_al_15_2001	2	1	55	5	5	xover	Hypo	6	cycle	65	56	61.4	3.4384	-0.521517	neutral	-0.267158	0.0986855	20	140	1400	-0.0107335	245		2	3.61181	-11.2		DC	in	1.28421	0.1	100	0.888	-11.8784	-42.5	1.28421	0.0685337	195	0.05	1.14905	1.41937		13.0452	1.47452	0.459939	47.9444	21.3	71.6	-0.362766
Gisolfi_et_al_15_2001	2	3	73	7	5	xover	Hypo	6	cycle	65	56	61.4	3.4384	-0.521517	neutral	-0.267158	0.0986855	20	140	1400	-0.0107335	169		3	3.67035	-10.2		DC	in	1.30029	0.1	100	0.898	-10.7585	-118.5	1.30029	0.0625844	195	0.05	1.17686	1.42372		13.4715	1.49841	0.445385	47.9444	21.3	71.6	-0.362766
Gisolfi_et_al_15_2001	2	5	91	9	5	xover	Hypo	6	cycle	65	56	61.4	3.4384	-0.521517	neutral	-0.267158	0.0986855	20	140	1400	-0.0107335	176		3	3.57714	-11.8		DC	in	1.27456	0.1	100	0.882	-12.5563	-111.5	1.27456	0.0724873	195	0.05	1.1316	1.41752		12.7959	1.46036	0.468899	47.9444	21.3	71.6	-0.362766
Rogers_et_al_46_2005	3	1	100	10	3	xover	Hypo	5	cycle	62.5	61.5	70.2	4.3173	-0.0245736	neutral	-0.267158	0.0986855	20	163	1631	0.230848	159		4	4.02492	-4.9	1.8	DC	in	1.39251	0.125	64	0.951	-5.02412	-128.5	1.3855	0.0538136	195	0.05	1.27936	1.49163	0.00701045	16.2	1.8	0.308642	47.9444	21.3	71.6	-0.362766
Rowlands_et_al_48_2011	4	1	127	13	4	xover	Hypo	11	cycle	60		73.9	4.6	0.041586	neutral	-0.416075	0.398342	20		2000	0.00669663	220		2	5.1	-10.84		DC	in	1.62924	0.05	400	0.8916	-11.4738	-67.5	1.29	0.0662915	195	0.05	1.15926	1.42074	0.339242	26.01	1.53771	0.422914	47.9444	21.3	68	-0.365862
Ryan_et_al_49_1989	5	1	155	17	4	xover	Hypo	8	cycle	60		72.4	4.47	-0.0420686	heat	0.566778	-0.671927	30		3150	0.0807746	82		4	3.11127	-3.8	1.1	DC	in	1.13503	0.0714286	196	0.962	-3.87408	-205.5	1.40318	0.0577967	195	0.05	1.28919	1.51717	-0.268149	9.68	1.1	0.826446	47.9444	21.3	91.76	0.229781
Ryan_et_al_49_1989	5	3	181	19	4	xover	Hypo	8	cycle	60		72.4	4.47	-0.0420686	heat	0.566778	-0.671927	30		3150	0.0807746	156		4	5.09117	-0.5	1.8	DC	in	1.62751	0.0714286	196	0.995	-0.501254	-131.5	1.45623	0.0776401	195	0.05	1.30311	1.60936	0.171274	25.92	1.8	0.308642	47.9444	21.3	91.76	0.229781
Criswell_et_al_1992	6	1	206	21	2	xover	Hypo	6	cycle	65	64.2	77	4.9434	0.527652	heat	0.291281	0.695639	20	275	2600	0.176018	250		2	3.67423	2	1.5	DC	in	1.30134	0.1	100	1.02	1.98026	-37.5	1.49643	0.0970362	195	0.05	1.30505	1.6878	-0.195081	13.5	1.5	0.444444	47.9444	21.3	85.1	0.233538
Owen_et_al_1986	9	1	250	29	4	xover	Hypo	5	run	65	54.8	70.84	3.88203	-0.212251	heat	0.700803	-0.557255	30		1000	-0.585927	193.7		3	4.21458	-1.6		DC	in	1.43855	0.125	64	0.984	-1.61294	-93.8	1.43855	0.0700464	195	0.05	1.3004	1.57669		17.7627	1.88482	0.281489	47.9444	21.3	95	0.475613
Powers_et_al_1990	10	1	282	33	2	xover	Hypo	9	cycle	85	61.9	71.4	4.41966	1.11055	neutral	-0.341616	0.462048	5		410	-0.230353	231.5		2	4.17412	-2.2		DC	in	1.4289	0.0625	256	0.978	-2.22456	-56	1.4289	0.0662562	195	0.05	1.29823	1.55957		17.4233	1.39137	0.516551	47.9444	21.3	69.8	-0.389346
Powers_et_al_1990	10	1	283	33	2	xover	Hypo	9	cycle	85	61.9	71.4	4.41966	1.11055	neutral	-0.341616	0.462048	10		410	-0.230353	231.5		2	5.4	-7.6	1.8	DC	in	1.6864	0.0625	256	0.924	-7.90432	-56	1.34209	0.0525492	195	0.05	1.23845	1.44573	0.344312	29.16	1.8	0.308642	47.9444	21.3	69.8	-0.389346
Powers_et_al_1990	10	1	285	33	2	xover	Hypo	9	cycle	85	61.9	71.4	4.41966	1.11055	neutral	-0.341616	0.462048	20		410	-0.230353	231.5		2	6	-8.8	2	DC	in	1.79176	0.0625	256	0.912	-9.21153	-56	1.3228	0.0560181	195	0.05	1.21232	1.43327	0.468964	36	2	0.25	47.9444	21.3	69.8	-0.389346
Powers_et_al_1990	10	1	286	33	2	xover	Hypo	9	cycle	85	61.9	71.4	4.41966	1.11055	neutral	-0.341616	0.462048	30	210	410	-0.230353	231.5		2	6.6	-11	2.2	DC	in	1.88707	0.0625	256	0.89	-11.6534	-56	1.28743	0.0672751	195	0.05	1.15475	1.42011	0.599644	43.56	2.2	0.206612	47.9444	21.3	69.8	-0.389346
Yaspelkis_Ivy_1991	11	1	294	35	3	xover	Hypo	12	cycle	48.8	65.8	73.1	4.80998	-0.401065	heat	0.551886	0.258188	5		1752	-0.177017	54		4	2.42487	-6.3	0.7	DC	in	0.885778	0.0454545	484	0.937	-6.5072	-233.5	1.36299	0.051541	195	0.05	1.26134	1.46464	-0.477209	5.88	0.7	2.04082	47.9444	21.3	91.4	0.603612
Yaspelkis_Ivy_1991	11	1	296	35	3	xover	Hypo	12	cycle	48.8	65.8	73.1	4.80998	-0.401065	heat	0.551886	0.258188	30	219	1752	-0.177017	54		4	1.73205	-7.1	0.5	DC	in	0.549306	0.0454545	484	0.929	-7.36465	-233.5	1.35013	0.051805	195	0.05	1.24796	1.4523	-0.80082	3	0.5	4	47.9444	21.3	91.4	0.603612
Yaspelkis_Ivy_1991	11	2	304	36	3	xover	Hypo	12	cycle	48.8	65.8	73.1	4.80998	-0.401065	heat	0.551886	0.258188	5		1752	-0.177017	273		2	2.77128	-6.7	0.8	DC	in	1.01931	0.0454545	484	0.933	-6.93501	-14.5	1.35656	0.0515286	195	0.05	1.25493	1.45818	-0.337247	7.68	0.8	1.5625	47.9444	21.3	91.4	0.603612
Yaspelkis_Ivy_1991	11	2	306	36	3	xover	Hypo	12	cycle	48.8	65.8	73.1	4.80998	-0.401065	heat	0.551886	0.258188	30	219	1752	-0.177017	273		2	3.11769	-6	0.9	DC	in	1.13709	0.0454545	484	0.94	-6.18754	-14.5	1.36781	0.0517398	195	0.05	1.26577	1.46985	-0.230718	9.72	0.9	1.23457	47.9444	21.3	91.4	0.603612
Davis_et_al_1988	13	1	337	40	4	xover	Hypo	19	cycle	75	63.8	70.1	4.47238	0.678954	heat	0.112581	0.929229	8		825	-0.252576	187		3	3.93306	-5.9		DC	in	1.36942	0.0277778	1296	0.941	-6.08121	-100.5	1.36942	0.0518419	195	0.05	1.26718	1.47166		15.469	0.902306	1.22826	47.9444	21.3	80.78	-0.0492695
Davis_et_al_1988	13	1	338	40	4	xover	Hypo	19	cycle	75	63.8	70.1	4.47238	0.678954	heat	0.112581	0.929229	18		825	-0.252576	187		3	3.93939	-5.8		DC	in	1.37103	0.0277778	1296	0.942	-5.975	-100.5	1.37103	0.0519618	195	0.05	1.26855	1.47351		15.5188	0.903758	1.22432	47.9444	21.3	80.78	-0.0492695
Davis_et_al_1988	13	1	340	40	4	xover	Hypo	19	cycle	75	63.8	70.1	4.47238	0.678954	heat	0.112581	0.929229	28		825	-0.252576	187		3	3.94573	-5.7		DC	in	1.37263	0.0277778	1296	0.943	-5.8689	-100.5	1.37263	0.0520992	195	0.05	1.26988	1.47538		15.5688	0.905212	1.22039	47.9444	21.3	80.78	-0.0492695
Febbraio_et_al_1996	16.3	1	424	54	3	xover	Hypo	6	cycle	70	66	76.2	5.0292	0.857155	heat	0.551886	-0.875787	20		1000	-0.363693	240		2	4.40908	-7.6	1.8	DC	in	1.48367	0.1	100	0.924	-7.90432	-47.5	1.34209	0.0525492	195	0.05	1.23845	1.44573	0.141579	19.44	1.8	0.308642	47.9444	21.3	91.4	0.161029
Gonzalez_et_al_1995	29	1	595	81	2	xover	Hypo	7	cycle	62	63.5	74	4.7	0.20675	heat	0.730586	0.101045	5	0	3600	1.19194		87.6		2.1166	-6.6	0.8	DC	in	0.749812	0.0833333	144	0.934	-6.82788	-199.9	1.35816	0.0515045	195	0.05	1.25659	1.45974	-0.608353	4.48	0.8	1.5625	47.9444	21.3	95.72	0.934409
Gonzalez_et_al_1995	29	1	597	81	2	xover	Hypo	7	cycle	62	63.5	74	4.7	0.20675	heat	0.730586	0.101045	30	0	3600	1.19194		87.6		2.1166	-8.8	0.8	DC	in	0.749812	0.0833333	144	0.912	-9.21153	-199.9	1.3228	0.0560181	195	0.05	1.21232	1.43327	-0.572984	4.48	0.8	1.5625	47.9444	21.3	95.72	0.934409
Gisolfi_et_al_17_1998	1	2	20	2	4	xover	Hypo	7	cycle	62.5	54.5	80	4.36	0.00404867	neutral	-0.267158	0.0986855	40		1850	0.45988	197		3	1.0583	-8.2	0.4	DC	in	0.0566643	0.0833333	144	0.918	-8.55579	-90.5	1.33244	0.0540015	195	0.05	1.22594	1.43894	-1.27578	1.12	0.4	6.25	47.9444	21.3	71.6	-0.362766
Gisolfi_et_al_17_1998	1	2	23	2	4	xover	Hypo	7	cycle	62.5	54.5	80	4.36	0.00404867	neutral	-0.267158	0.0986855	60		1850	0.45988	197		3	2.38118	-8.1	0.9	DC	in	0.867595	0.0833333	144	0.919	-8.44692	-90.5	1.33405	0.0537188	195	0.05	1.2281	1.43999	-0.466454	5.67	0.9	1.23457	47.9444	21.3	71.6	-0.362766
Gisolfi_et_al_15_2001	2	1	57	5	5	xover	Hypo	6	cycle	65	56	61.4	3.4384	-0.521517	neutral	-0.267158	0.0986855	40	140	1400	-0.0107335	245		2	3.73584	-9.1		DC	in	1.31797	0.1	100	0.909	-9.54102	-42.5	1.31797	0.0572201	195	0.05	1.20512	1.43082		13.9565	1.52515	0.429908	47.9444	21.3	71.6	-0.362766
Gisolfi_et_al_15_2001	2	1	59	5	5	xover	Hypo	6	cycle	65	56	61.4	3.4384	-0.521517	neutral	-0.267158	0.0986855	60	140	1400	-0.0107335	245		2	3.71189	-9.5		DC	in	1.31154	0.1	100	0.905	-9.98203	-42.5	1.31154	0.0590062	195	0.05	1.19517	1.42791		13.7781	1.51537	0.435473	47.9444	21.3	71.6	-0.362766
Gisolfi_et_al_15_2001	2	3	75	7	5	xover	Hypo	6	cycle	65	56	61.4	3.4384	-0.521517	neutral	-0.267158	0.0986855	40	140	1400	-0.0107335	169		3	3.67626	-10.1		DC	in	1.3019	0.1	100	0.899	-10.6472	-118.5	1.3019	0.0620408	195	0.05	1.17954	1.42425		13.5149	1.50083	0.443956	47.9444	21.3	71.6	-0.362766
Gisolfi_et_al_15_2001	2	3	77	7	5	xover	Hypo	6	cycle	65	56	61.4	3.4384	-0.521517	neutral	-0.267158	0.0986855	60	140	1400	-0.0107335	169		3	3.67626	-10.1		DC	in	1.3019	0.1	100	0.899	-10.6472	-118.5	1.3019	0.0620408	195	0.05	1.17954	1.42425		13.5149	1.50083	0.443956	47.9444	21.3	71.6	-0.362766
Gisolfi_et_al_15_2001	2	5	93	9	5	xover	Hypo	6	cycle	65	56	61.4	3.4384	-0.521517	neutral	-0.267158	0.0986855	40	140	1400	-0.0107335	176		3	3.74185	-9		DC	in	1.31958	0.1	100	0.91	-9.43107	-111.5	1.31958	0.0568059	195	0.05	1.20755	1.43161		14.0014	1.5276	0.428528	47.9444	21.3	71.6	-0.362766
Gisolfi_et_al_15_2001	2	5	95	9	5	xover	Hypo	6	cycle	65	56	61.4	3.4384	-0.521517	neutral	-0.267158	0.0986855	60	140	1400	-0.0107335	176		3	3.67035	-10.2		DC	in	1.30029	0.1	100	0.898	-10.7585	-111.5	1.30029	0.0625844	195	0.05	1.17686	1.42372		13.4715	1.49841	0.445385	47.9444	21.3	71.6	-0.362766
Rogers_et_al_46_2005	3	1	102	10	3	xover	Hypo	5	cycle	62.5	61.5	70.2	4.3173	-0.0245736	neutral	-0.267158	0.0986855	40	163	1631	0.230848	159		4	2.68328	-3.6	1.2	DC	in	0.987041	0.125	64	0.964	-3.6664	-128.5	1.4064	0.0586986	195	0.05	1.29063	1.52216	-0.419355	7.2	1.2	0.694444	47.9444	21.3	71.6	-0.362766
Rogers_et_al_46_2005	3	1	104	10	3	xover	Hypo	5	cycle	62.5	61.5	70.2	4.3173	-0.0245736	neutral	-0.267158	0.0986855	60	163	1631	0.230848	159		4	1.11803	-3.8	0.5	DC	in	0.111572	0.125	64	0.962	-3.87408	-128.5	1.40318	0.0577967	195	0.05	1.28919	1.51717	-1.29161	1.25	0.5	4	47.9444	21.3	71.6	-0.362766
Rowlands_et_al_48_2011	4	1	129	13	4	xover	Hypo	11	cycle	60		73.9	4.6	0.041586	neutral	-0.416075	0.398342	40		2000	0.00669663	220		2	4.81071	-9.958		DC	in	1.57084	0.05	400	0.90042	-10.4894	-67.5	1.30418	0.0612867	195	0.05	1.18331	1.42505	0.266667	23.1429	1.45048	0.475307	47.9444	21.3	68	-0.365862
Rowlands_et_al_48_2011	4	1	131	13	4	xover	Hypo	11	cycle	60		73.9	4.6	0.041586	neutral	-0.416075	0.398342	60	250	2000	0.00669663	220		2	5.33915	-9.89		DC	in	1.67507	0.05	400	0.9011	-10.4139	-67.5	1.30527	0.0609332	195	0.05	1.1851	1.42544	0.369796	28.5066	1.60982	0.385876	47.9444	21.3	68	-0.365862
Ryan_et_al_49_1989	5	1	157	17	4	xover	Hypo	8	cycle	60		72.4	4.47	-0.0420686	heat	0.566778	-0.671927	60	350	3150	0.0807746	82		4	1.69706	-3	0.6	DC	in	0.528895	0.0714286	196	0.97	-3.04592	-205.5	1.41604	0.0616887	195	0.05	1.29438	1.5377	-0.887146	2.88	0.6	2.77778	47.9444	21.3	91.76	0.229781
Ryan_et_al_49_1989	5	3	183	19	4	xover	Hypo	8	cycle	60		72.4	4.47	-0.0420686	heat	0.566778	-0.671927	60	350	3150	0.0807746	156		4	4.24264	-2.2	1.5	DC	in	1.44519	0.0714286	196	0.978	-2.22456	-131.5	1.4289	0.0662562	195	0.05	1.29823	1.55957	0.0162829	18	1.5	0.444444	47.9444	21.3	91.76	0.229781
Criswell_et_al_1992	6	1	208	21	2	xover	Hypo	6	cycle	65	64.2	77	4.9434	0.527652	heat	0.291281	0.695639	50	275	2600	0.176018	250		2	4.16413	-2	1.7	DC	in	1.42651	0.1	100	0.98	-2.02027	-37.5	1.43212	0.067488	195	0.05	1.29902	1.56522	-0.00561034	17.34	1.7	0.346021	47.9444	21.3	85.1	0.233538
Owen_et_al_1986	9	1	252	29	4	xover	Hypo	5	run	65	54.8	70.84	3.88203	-0.212251	heat	0.700803	-0.557255	60	200	1000	-0.585927	193.7		3	4.18756	-2		DC	in	1.43212	0.125	64	0.98	-2.02027	-93.8	1.43212	0.067488	195	0.05	1.29902	1.56522		17.5357	1.87273	0.285133	47.9444	21.3	95	0.475613
Yaspelkis_Ivy_1991	11	1	298	35	3	xover	Hypo	12	cycle	48.8	65.8	73.1	4.80998	-0.401065	heat	0.551886	0.258188	60	219	1752	-0.177017	54		4	2.77128	-6.9	0.8	DC	in	1.01931	0.0454545	484	0.931	-7.1496	-233.5	1.35334	0.0516309	195	0.05	1.25151	1.45517	-0.334031	7.68	0.8	1.5625	47.9444	21.3	91.4	0.603612
Yaspelkis_Ivy_1991	11	2	308	36	3	xover	Hypo	12	cycle	48.8	65.8	73.1	4.80998	-0.401065	heat	0.551886	0.258188	60	219	1752	-0.177017	273		2	4.50333	-6.2	1.3	DC	in	1.50482	0.0454545	484	0.938	-6.40053	-14.5	1.3646	0.0515893	195	0.05	1.26285	1.46634	0.140222	20.28	1.3	0.591716	47.9444	21.3	91.4	0.603612
Kingwell_et_al_1989	15	1	361	46	2	xover	Hypo	9	cycle	65	74.1	73.7	5.46117	0.888601	neutral	-0.341616	0.0986855	40	200	1600	-0.585927	184		3	3.9	-11.8	1.3	DC	in	1.36098	0.0625	256	0.882	-12.5563	-103.5	1.27456	0.0724873	195	0.05	1.1316	1.41752	0.0864123	15.21	1.3	0.591716	47.9444	21.3	69.8	-0.358671
Febbraio_et_al_1996	16.3	1	426	54	3	xover	Hypo	6	cycle	70	66	76.2	5.0292	0.857155	heat	0.551886	-0.875787	40		1000	-0.363693	240		2	2.93939	-6	1.2	DC	in	1.0782	0.1	100	0.94	-6.18754	-47.5	1.36781	0.0517398	195	0.05	1.26577	1.46985	-0.289609	8.64	1.2	0.694444	47.9444	21.3	91.4	0.161029
Febbraio_et_al_1996	16.3	1	428	54	3	xover	Hypo	6	cycle	70	66	76.2	5.0292	0.857155	heat	0.551886	-0.875787	60	250	1000	-0.363693	240		2	3.91918	-6	1.6	DC	in	1.36588	0.1	100	0.94	-6.18754	-47.5	1.36781	0.0517398	195	0.05	1.26577	1.46985	-0.00192716	15.36	1.6	0.390625	47.9444	21.3	91.4	0.161029
Deuster_et_al_1991	18	2	443	59	2	xover	Hypo	10	cycle	62.5	57.4	79.5	4.5633	0.140323		-0.319279	0.0986855	60	200	800	-0.882239	250		2	5.37587	-1.3	1.7	DC	in	1.68192	0.0555556	324	0.987	-1.30852	-37.5	1.44337	0.0720415	195	0.05	1.30129	1.58545	0.238549	28.9	1.7	0.346021	47.9444	21.3	70.34	-0.361369
Gonzalez_et_al_1995	29	1	600	81	2	xover	Hypo	7	cycle	62	63.5	74	4.7	0.20675	heat	0.730586	0.101045	60	0	3600	1.19194		87.6		3.43948	-6	1.3	DC	in	1.23532	0.0833333	144	0.94	-6.18754	-199.9	1.36781	0.0517398	195	0.05	1.26577	1.46985	-0.132491	11.83	1.3	0.591716	47.9444	21.3	95.72	0.934409
Gisolfi_et_al_17_1998	1	2	26	2	4	xover	Hypo	7	cycle	62.5	54.5	80	4.36	0.00404867	neutral	-0.267158	0.0986855	80		1850	0.45988	197		3	2.1166	-7.2	0.8	DC	in	0.749812	0.0833333	144	0.928	-7.47235	-90.5	1.34852	0.0519188	195	0.05	1.24612	1.45091	-0.598707	4.48	0.8	1.5625	47.9444	21.3	71.6	-0.362766
Gisolfi_et_al_15_2001	2	1	61	5	5	xover	Hypo	6	cycle	65	56	61.4	3.4384	-0.521517	neutral	-0.267158	0.0986855	80	140	1400	-0.0107335	245		2	3.67626	-10.1		DC	in	1.3019	0.1	100	0.899	-10.6472	-42.5	1.3019	0.0620408	195	0.05	1.17954	1.42425		13.5149	1.50083	0.443956	47.9444	21.3	71.6	-0.362766
Gisolfi_et_al_15_2001	2	3	79	7	5	xover	Hypo	6	cycle	65	56	61.4	3.4384	-0.521517	neutral	-0.267158	0.0986855	80	140	1400	-0.0107335	169		3	3.68217	-10		DC	in	1.3035	0.1	100	0.9	-10.5361	-118.5	1.3035	0.0615075	195	0.05	1.1822	1.42481		13.5584	1.50324	0.44253	47.9444	21.3	71.6	-0.362766
Gisolfi_et_al_15_2001	2	5	97	9	5	xover	Hypo	6	cycle	65	56	61.4	3.4384	-0.521517	neutral	-0.267158	0.0986855	80	140	1400	-0.0107335	176		3	3.62345	-11		DC	in	1.28743	0.1	100	0.89	-11.6534	-111.5	1.28743	0.0672751	195	0.05	1.15475	1.42011		13.1294	1.47927	0.456991	47.9444	21.3	71.6	-0.362766
Rogers_et_al_46_2005	3	1	106	10	3	xover	Hypo	5	cycle	62.5	61.5	70.2	4.3173	-0.0245736	neutral	-0.267158	0.0986855	80	163	1631	0.230848	159		4	1.34164	-4	0.6	DC	in	0.293893	0.125	64	0.96	-4.0822	-128.5	1.39996	0.056946	195	0.05	1.28766	1.51227	-1.10607	1.8	0.6	2.77778	47.9444	21.3	71.6	-0.362766
Ryan_et_al_49_1989	5	1	159	17	4	xover	Hypo	8	cycle	60		72.4	4.47	-0.0420686	heat	0.566778	-0.671927	90		3150	0.0807746	82		4	3.67696	-4.6	1.3	DC	in	1.30209	0.0714286	196	0.954	-4.70916	-205.5	1.39032	0.0547245	195	0.05	1.28239	1.49825	-0.0882332	13.52	1.3	0.591716	47.9444	21.3	91.76	0.229781
Ryan_et_al_49_1989	5	1	161	17	4	xover	Hypo	8	cycle	60		72.4	4.47	-0.0420686	heat	0.566778	-0.671927	120	350	3150	0.0807746	82		4	3.67696	-3.4	1.3	DC	in	1.30209	0.0714286	196	0.966	-3.45914	-205.5	1.40961	0.0596494	195	0.05	1.29197	1.52725	-0.107526	13.52	1.3	0.591716	47.9444	21.3	91.76	0.229781
Ryan_et_al_49_1989	5	1	163	17	4	xover	Hypo	8	cycle	60		72.4	4.47	-0.0420686	heat	0.566778	-0.671927	150		3150	0.0807746	82		4	3.67696	-3.4	1.3	DC	in	1.30209	0.0714286	196	0.966	-3.45914	-205.5	1.40961	0.0596494	195	0.05	1.29197	1.52725	-0.107526	13.52	1.3	0.591716	47.9444	21.3	91.76	0.229781
Ryan_et_al_49_1989	5	1	165	17	4	xover	Hypo	8	cycle	60		72.4	4.47	-0.0420686	heat	0.566778	-0.671927	180		3150	0.0807746	82		4	5.09117	-5.3	1.8	DC	in	1.62751	0.0714286	196	0.947	-5.44562	-205.5	1.37906	0.0528223	195	0.05	1.27489	1.48324	0.248443	25.92	1.8	0.308642	47.9444	21.3	91.76	0.229781
Ryan_et_al_49_1989	5	3	185	19	4	xover	Hypo	8	cycle	60		72.4	4.47	-0.0420686	heat	0.566778	-0.671927	90		3150	0.0807746	156		4	3.67696	-2.1	1.3	DC	in	1.30209	0.0714286	196	0.979	-2.12236	-131.5	1.43051	0.0668679	195	0.05	1.29863	1.56239	-0.128426	13.52	1.3	0.591716	47.9444	21.3	91.76	0.229781
Ryan_et_al_49_1989	5	3	187	19	4	xover	Hypo	8	cycle	60		72.4	4.47	-0.0420686	heat	0.566778	-0.671927	120	350	3150	0.0807746	156		4	2.26274	-2.5	0.8	DC	in	0.816577	0.0714286	196	0.975	-2.53178	-131.5	1.42408	0.0644728	195	0.05	1.29693	1.55123	-0.607503	5.12	0.8	1.5625	47.9444	21.3	91.76	0.229781
Ryan_et_al_49_1989	5	3	189	19	4	xover	Hypo	8	cycle	60		72.4	4.47	-0.0420686	heat	0.566778	-0.671927	150		3150	0.0807746	156		4	3.11127	-1.8	1.1	DC	in	1.13503	0.0714286	196	0.982	-1.8164	-131.5	1.43533	0.0687519	195	0.05	1.29974	1.57093	-0.300303	9.68	1.1	0.826446	47.9444	21.3	91.76	0.229781
Ryan_et_al_49_1989	5	3	191	19	4	xover	Hypo	8	cycle	60		72.4	4.47	-0.0420686	heat	0.566778	-0.671927	180		3150	0.0807746	156		4	3.9598	-2.6	1.4	DC	in	1.37619	0.0714286	196	0.974	-2.6344	-131.5	1.42247	0.0638965	195	0.05	1.29646	1.54849	-0.0462791	15.68	1.4	0.510204	47.9444	21.3	91.76	0.229781
Criswell_et_al_1992	6	1	210	21	2	xover	Hypo	6	cycle	65	64.2	77	4.9434	0.527652	heat	0.291281	0.695639	80	275	2600	0.176018	250		2	4.89898	-5.2	2	DC	in	1.58903	0.1	100	0.948	-5.34008	-37.5	1.38067	0.0530455	195	0.05	1.27606	1.48529	0.208355	24	2	0.25	47.9444	21.3	85.1	0.233538
Criswell_et_al_1992	6	1	212	21	2	xover	Hypo	6	cycle	65	64.2	77	4.9434	0.527652	heat	0.291281	0.695639	110	275	2600	0.176018	250		2	5.38888	-5	2.2	DC	in	1.68434	0.1	100	0.95	-5.12933	-37.5	1.38389	0.0535414	195	0.05	1.27829	1.48948	0.30045	29.04	2.2	0.206612	47.9444	21.3	85.1	0.233538
Criswell_et_al_1992	6	1	214	21	2	xover	Hypo	6	cycle	65	64.2	77	4.9434	0.527652	heat	0.291281	0.695639	140		2600	0.176018	250		2	5.87878	-4.5	2.4	DC	in	1.77135	0.1	100	0.955	-4.60439	-37.5	1.39193	0.0550586	195	0.05	1.28334	1.50051	0.379423	34.56	2.4	0.173611	47.9444	21.3	85.1	0.233538
Owen_et_al_1986	9	1	254	29	4	xover	Hypo	5	run	65	54.8	70.84	3.88203	-0.212251	heat	0.700803	-0.557255	90		1000	-0.585927	193.7		3	3.94573	-5.7		DC	in	1.37263	0.125	64	0.943	-5.8689	-93.8	1.37263	0.0520992	195	0.05	1.26988	1.47538		15.5688	1.76458	0.321156	47.9444	21.3	95	0.475613
Owen_et_al_1986	9	1	256	29	4	xover	Hypo	5	run	65	54.8	70.84	3.88203	-0.212251	heat	0.700803	-0.557255	120		1000	-0.585927	193.7		3	3.63512	-10.8		DC	in	1.29064	0.125	64	0.892	-11.4289	-93.8	1.29064	0.066049	195	0.05	1.16038	1.4209		13.2141	1.62567	0.378385	47.9444	21.3	95	0.475613
Yaspelkis_Ivy_1991	11	1	300	35	3	xover	Hypo	12	cycle	48.8	65.8	73.1	4.80998	-0.401065	heat	0.551886	0.258188	90	219	1752	-0.177017	54		4	2.42487	-7.7	0.7	DC	in	0.885778	0.0454545	484	0.923	-8.0126	-233.5	1.34048	0.0527499	195	0.05	1.23645	1.44451	-0.454701	5.88	0.7	2.04082	47.9444	21.3	91.4	0.603612
Yaspelkis_Ivy_1991	11	1	302	35	3	xover	Hypo	12	cycle	48.8	65.8	73.1	4.80998	-0.401065	heat	0.551886	0.258188	120		1752	-0.177017	54		4	3.81051	-8.5	1.1	DC	in	1.33776	0.0454545	484	0.915	-8.88312	-233.5	1.32762	0.0549427	195	0.05	1.21926	1.43598	0.0101454	14.52	1.1	0.826446	47.9444	21.3	91.4	0.603612
Yaspelkis_Ivy_1991	11	2	310	36	3	xover	Hypo	12	cycle	48.8	65.8	73.1	4.80998	-0.401065	heat	0.551886	0.258188	90	219	1752	-0.177017	273		2	4.15692	-7.4	1.2	DC	in	1.42477	0.0454545	484	0.926	-7.6881	-14.5	1.3453	0.0521993	195	0.05	1.24236	1.44825	0.0794721	17.28	1.2	0.694444	47.9444	21.3	91.4	0.603612
Yaspelkis_Ivy_1991	11	2	312	36	3	xover	Hypo	12	cycle	48.8	65.8	73.1	4.80998	-0.401065	heat	0.551886	0.258188	120		1752	-0.177017	273		2	4.84974	-7.4	1.4	DC	in	1.57893	0.0454545	484	0.926	-7.6881	-14.5	1.3453	0.0521993	195	0.05	1.24236	1.44825	0.233623	23.52	1.4	0.510204	47.9444	21.3	91.4	0.603612
Kingwell_et_al_1989	15	1	363	46	2	xover	Hypo	9	cycle	65	74.1	73.7	5.46117	0.888601	neutral	-0.341616	0.0986855	80	200	1600	-0.585927	184		3	4.5	-12	1.5	DC	in	1.50408	0.0625	256	0.88	-12.7833	-103.5	1.27135	0.0738592	195	0.05	1.12568	1.41701	0.232729	20.25	1.5	0.444444	47.9444	21.3	69.8	-0.358671
Kingwell_et_al_1989	15	1	365	46	2	xover	Hypo	9	cycle	65	74.1	73.7	5.46117	0.888601	neutral	-0.341616	0.0986855	120	200	1600	-0.585927	184		3	5.1	-13.8	1.7	DC	in	1.62924	0.0625	256	0.862	-14.85	-103.5	1.24241	0.0871652	195	0.05	1.0705	1.41432	0.38683	26.01	1.7	0.346021	47.9444	21.3	69.8	-0.358671
Kingwell_et_al_1989	15	1	367	46	2	xover	Hypo	9	cycle	65	74.1	73.7	5.46117	0.888601	neutral	-0.341616	0.0986855	160		1600	-0.585927	184		3	5.7	-13.9	1.9	DC	in	1.74047	0.0625	256	0.861	-14.9661	-103.5	1.2408	0.0879461	195	0.05	1.06735	1.41425	0.499664	32.49	1.9	0.277008	47.9444	21.3	69.8	-0.358671
Deuster_et_al_1991	18	2	445	59	2	xover	Hypo	10	cycle	62.5	57.4	79.5	4.5633	0.140323		-0.319279	0.0986855	120		800	-0.882239	250		2	5.37587	-0.9	1.7	DC	in	1.68192	0.0555556	324	0.991	-0.904074	-37.5	1.4498	0.0747935	195	0.05	1.30229	1.59731	0.232118	28.9	1.7	0.346021	47.9444	21.3	70.34	-0.361369
Gonzalez_et_al_1995	29	1	603	81	2	xover	Hypo	7	cycle	62	63.5	74	4.7	0.20675	heat	0.730586	0.101045	90	0	3600	1.19194		87.6		3.43948	-6.3	1.3	DC	in	1.23532	0.0833333	144	0.937	-6.5072	-199.9	1.36299	0.051541	195	0.05	1.26134	1.46464	-0.127668	11.83	1.3	0.591716	47.9444	21.3	95.72	0.934409
Gonzalez_et_al_1995	29	1	605	81	2	xover	Hypo	7	cycle	62	63.5	74	4.7	0.20675	heat	0.730586	0.101045	120	0	3600	1.19194		87.6		3.70405	-6.2	1.4	DC	in	1.30943	0.0833333	144	0.938	-6.40053	-199.9	1.3646	0.0515893	195	0.05	1.26285	1.46634	-0.0551678	13.72	1.4	0.510204	47.9444	21.3	95.72	0.934409
Ishijima_et_al_2009	30	2	625	84	2	xover	Hypo	6	cycle	55	54	64.1	3.4614	-0.876717	heat	0.179593	0.185987	90	0	1920	0.421237	203			3.18434	-0.1	1.3	DC	in	1.15824	0.1	100	0.999	-0.10005	-84.5	1.46266	0.0805714	195	0.05	1.30376	1.62157	-0.304421	10.14	1.3	0.591716	47.9444	21.3	82.4	-0.0787934
Gisolfi_et_al_17_1998	1	1	4	1	4	xover	Iso	7	cycle	62.5	54.5	80	4.36	0.00404867	neutral	-0.267158	0.0986855	20		1850	0.45988	295		1	2.91033	-10.9	1.1	DC	in	1.06827	0.0833333	144	0.891	-11.5411	7.5	1.11094	0.0925885	195	0.05	0.928333	1.29354	-0.042671	8.47	1.1	0.826446	47.9444	21.3	71.6	-0.362766
Gisolfi_et_al_15_2001	2	2	64	6	5	xover	Iso	6	cycle	65	56	61.4	3.4384	-0.521517	neutral	-0.267158	0.0986855	20	140	1400	-0.0107335	283		1	3.05188	-10.6		DC	in	1.11576	0.1	100	0.894	-11.205	-4.5	1.11576	0.0918583	195	0.05	0.934596	1.29692		9.314	1.24593	0.644191	47.9444	21.3	71.6	-0.362766
Gisolfi_et_al_15_2001	2	4	82	8	5	xover	Iso	6	cycle	65	56	61.4	3.4384	-0.521517	neutral	-0.267158	0.0986855	20	140	1400	-0.0107335	275		1	3.06171	-10.4		DC	in	1.11897	0.1	100	0.896	-10.9815	-12.5	1.11897	0.0914192	195	0.05	0.938677	1.29927		9.37409	1.24994	0.640062	47.9444	21.3	71.6	-0.362766
Rogers_et_al_46_2005	3	2	109	11	3	xover	Iso	5	cycle	62.5	61.5	70.2	4.3173	-0.0245736	neutral	-0.267158	0.0986855	20	163	1631	0.230848	280		1	4.24853	-9.9	1.9	DC	in	1.44657	0.125	64	0.901	-10.425	-7.5	1.12701	0.0904928	195	0.05	0.948543	1.30548	0.31956	18.05	1.9	0.277008	47.9444	21.3	71.6	-0.362766
Rowlands_et_al_48_2011	4	2	134	14	4	xover	Iso	11	cycle	60		73.9	4.6	0.041586	neutral	-0.416075	0.398342	20		2000	0.00669663	281		1	3.3	-11.4		DC	in	1.19392	0.05	400	0.886	-12.1038	-6.5	1.1029	0.0939915	195	0.05	0.917527	1.28827	0.0910247	10.89	0.994987	1.0101	47.9444	21.3	68	-0.365862
Ryan_et_al_49_1989	5	2	168	18	4	xover	Iso	8	cycle	60		72.4	4.47	-0.0420686	heat	0.566778	-0.671927	30		3150	0.0807746	300		1	3.11127	-5.5	1.1	DC	in	1.13503	0.0714286	196	0.945	-5.65704	12.5	1.19775	0.0933607	195	0.05	1.01363	1.38188	-0.0627209	9.68	1.1	0.826446	47.9444	21.3	91.76	0.229781
Lambert_et_al_1997	8	1	227	27	2	xover	Iso	7	cycle	62.5	53.5	83.2	4.4512	0.0651809	neutral	-0.267158	0.0986855	15	191	1911	0.412644	282		1	3.43948	-9.7	1.3	DC	in	1.23532	0.0833333	144	0.903	-10.2033	-5.5	1.13023	0.090192	195	0.05	0.952352	1.30811	0.105091	11.83	1.3	0.591716	47.9444	21.3	71.6	-0.362766
Lambert_et_al_1997	8	1	229	27	2	xover	Iso	7	cycle	62.5	53.5	83.2	4.4512	0.0651809	neutral	-0.267158	0.0986855	30		1911	0.412644	282		1	2.91033	-6.5	1.1	DC	in	1.06827	0.0833333	144	0.935	-6.72087	-5.5	1.18167	0.090991	195	0.05	1.00222	1.36113	-0.11341	8.47	1.1	0.826446	47.9444	21.3	71.6	-0.362766
Daries_et_al_2000	12	1	323	38	2	xover	Iso	8	run	65	68	61	4.148	-0.0268392	neutral	-0.0437822	0.398342	15	130	650	-0.704452	278		1	3.29672	-5.8		DC	in	1.19293	0.0714286	196	0.942	-5.975	-9.5	1.19293	0.0925504	195	0.05	1.0104	1.37546		10.8684	1.16557	0.73608	47.9444	21.3	77	-0.283158
Daries_et_al_2000	12	1	324	38	2	xover	Iso	8	run	65	68	61	4.148	-0.0268392	neutral	-0.0437822	0.398342	30	130	650	-0.704452	278		1	3.26507	-6.4		DC	in	1.18328	0.0714286	196	0.936	-6.61398	-9.5	1.18328	0.0911847	195	0.05	1.00345	1.36312		10.6607	1.15438	0.750419	47.9444	21.3	77	-0.283158
Daries_et_al_2000	12	2	329	39	2	xover	Iso	8	run	65	68	61	4.148	-0.0268392	neutral	-0.0437822	0.398342	15	305	1525	0.33264	281		1	1.8	-2.6		DC	in	0.587787	0.0714286	196	0.974	-2.6344	-6.5	1.24437	0.10506	195	0.05	1.03717	1.45158	-0.656588	3.24	0.636396	2.46914	47.9444	21.3	77	-0.283158
Daries_et_al_2000	12	2	330	39	2	xover	Iso	8	run	65	68	61	4.148	-0.0268392	neutral	-0.0437822	0.398342	30	305	1525	0.33264	281		1	2.6	-5		DC	in	0.955511	0.0714286	196	0.95	-5.12933	-6.5	1.20579	0.0948925	195	0.05	1.01864	1.39294	-0.250279	6.76	0.919239	1.18343	47.9444	21.3	77	-0.283158
Gisolfi_et_al_17_1998	1	1	7	1	4	xover	Iso	7	cycle	62.5	54.5	80	4.36	0.00404867	neutral	-0.267158	0.0986855	40		1850	0.45988	295		1	4.49778	-10.7	1.7	DC	in	1.50358	0.0833333	144	0.893	-11.3169	7.5	1.11415	0.0920922	195	0.05	0.932527	1.29578	0.389432	20.23	1.7	0.346021	47.9444	21.3	71.6	-0.362766
Gisolfi_et_al_17_1998	1	1	10	1	4	xover	Iso	7	cycle	62.5	54.5	80	4.36	0.00404867	neutral	-0.267158	0.0986855	60		1850	0.45988	295		1	3.43948	-10.9	1.3	DC	in	1.23532	0.0833333	144	0.891	-11.5411	7.5	1.11094	0.0925885	195	0.05	0.928333	1.29354	0.124383	11.83	1.3	0.591716	47.9444	21.3	71.6	-0.362766
Gisolfi_et_al_15_2001	2	2	66	6	5	xover	Iso	6	cycle	65	56	61.4	3.4384	-0.521517	neutral	-0.267158	0.0986855	40	140	1400	-0.0107335	283		1	3.11133	-9.4		DC	in	1.13505	0.1	100	0.906	-9.8716	-4.5	1.13505	0.0898167	195	0.05	0.957915	1.31219		9.6804	1.2702	0.619809	47.9444	21.3	71.6	-0.362766
Gisolfi_et_al_15_2001	2	2	68	6	5	xover	Iso	6	cycle	65	56	61.4	3.4384	-0.521517	neutral	-0.267158	0.0986855	60	140	1400	-0.0107335	283		1	3.11133	-9.4		DC	in	1.13505	0.1	100	0.906	-9.8716	-4.5	1.13505	0.0898167	195	0.05	0.957915	1.31219		9.6804	1.2702	0.619809	47.9444	21.3	71.6	-0.362766
Gisolfi_et_al_15_2001	2	4	84	8	5	xover	Iso	6	cycle	65	56	61.4	3.4384	-0.521517	neutral	-0.267158	0.0986855	40	140	1400	-0.0107335	275		1	3.16176	-8.4		DC	in	1.15113	0.1	100	0.916	-8.77389	-12.5	1.15113	0.0892362	195	0.05	0.975137	1.32712		9.99672	1.29078	0.600197	47.9444	21.3	71.6	-0.362766
Gisolfi_et_al_15_2001	2	4	86	8	5	xover	Iso	6	cycle	65	56	61.4	3.4384	-0.521517	neutral	-0.267158	0.0986855	60	140	1400	-0.0107335	275		1	3.18728	-7.9		DC	in	1.15917	0.1	100	0.921	-8.22952	-12.5	1.15917	0.0893367	195	0.05	0.982977	1.33536		10.1587	1.3012	0.590625	47.9444	21.3	71.6	-0.362766
Rogers_et_al_46_2005	3	2	111	11	3	xover	Iso	5	cycle	62.5	61.5	70.2	4.3173	-0.0245736	neutral	-0.267158	0.0986855	40	163	1631	0.230848	280		1	6.93181	-9.6	3.1	DC	in	1.93612	0.125	64	0.904	-10.0926	-7.5	1.13184	0.0900567	195	0.05	0.954226	1.30945	0.804285	48.05	3.1	0.104058	47.9444	21.3	71.6	-0.362766
Rogers_et_al_46_2005	3	2	113	11	3	xover	Iso	5	cycle	62.5	61.5	70.2	4.3173	-0.0245736	neutral	-0.267158	0.0986855	60	163	1631	0.230848	280		1	4.02492	-5.1	1.8	DC	in	1.39251	0.125	64	0.949	-5.23465	-7.5	1.20418	0.0945684	195	0.05	1.01767	1.39069	0.188323	16.2	1.8	0.308642	47.9444	21.3	71.6	-0.362766
Rowlands_et_al_48_2011	4	2	136	14	4	xover	Iso	11	cycle	60		73.9	4.6	0.041586	neutral	-0.416075	0.398342	40		2000	0.00669663	281		1	3.7	-11.1		DC	in	1.30833	0.05	400	0.889	-11.7658	-6.5	1.10772	0.0931222	195	0.05	0.924065	1.29138	0.200612	13.69	1.11559	0.803506	47.9444	21.3	68	-0.365862
Rowlands_et_al_48_2011	4	2	138	14	4	xover	Iso	11	cycle	60		73.9	4.6	0.041586	neutral	-0.416075	0.398342	60	250	2000	0.00669663	281		1	3.2	-10.3		DC	in	1.16315	0.05	400	0.897	-10.8699	-6.5	1.12058	0.0912143	195	0.05	0.940689	1.30048	0.0425684	10.24	0.964836	1.07422	47.9444	21.3	68	-0.365862
Ryan_et_al_49_1989	5	2	170	18	4	xover	Iso	8	cycle	60		72.4	4.47	-0.0420686	heat	0.566778	-0.671927	60	350	3150	0.0807746	300		1	3.11127	-4.7	1.1	DC	in	1.13503	0.0714286	196	0.953	-4.81404	12.5	1.21061	0.0959165	195	0.05	1.02145	1.39978	-0.0755824	9.68	1.1	0.826446	47.9444	21.3	91.76	0.229781
Lambert_et_al_1997	8	1	231	27	2	xover	Iso	7	cycle	62.5	53.5	83.2	4.4512	0.0651809	neutral	-0.267158	0.0986855	45	191	1911	0.412644	282		1	2.38118	-8.4	0.9	DC	in	0.867595	0.0833333	144	0.916	-8.77389	-5.5	1.15113	0.0892362	195	0.05	0.975137	1.32712	-0.283534	5.67	0.9	1.23457	47.9444	21.3	71.6	-0.362766
Lambert_et_al_1997	8	1	233	27	2	xover	Iso	7	cycle	62.5	53.5	83.2	4.4512	0.0651809	neutral	-0.267158	0.0986855	60		1911	0.412644	282		1	3.96863	-9	1.5	DC	in	1.37842	0.0833333	144	0.91	-9.43107	-5.5	1.14148	0.08946	195	0.05	0.965049	1.31792	0.236938	15.75	1.5	0.444444	47.9444	21.3	71.6	-0.362766
Daries_et_al_2000	12	1	325	38	2	xover	Iso	8	run	65	68	61	4.148	-0.0268392	neutral	-0.0437822	0.398342	45	130	650	-0.704452	278		1	3.26507	-6.4		DC	in	1.18328	0.0714286	196	0.936	-6.61398	-9.5	1.18328	0.0911847	195	0.05	1.00345	1.36312		10.6607	1.15438	0.750419	47.9444	21.3	77	-0.283158
Daries_et_al_2000	12	1	326	38	2	xover	Iso	8	run	65	68	61	4.148	-0.0268392	neutral	-0.0437822	0.398342	60	130	650	-0.704452	278		1	3.24414	-6.8		DC	in	1.17685	0.0714286	196	0.932	-7.04225	-9.5	1.17685	0.0904691	195	0.05	0.998428	1.35528		10.5245	1.14698	0.760133	47.9444	21.3	77	-0.283158
Daries_et_al_2000	12	2	331	39	2	xover	Iso	8	run	65	68	61	4.148	-0.0268392	neutral	-0.0437822	0.398342	45	305	1525	0.33264	281		1	2.4	-5.8		DC	in	0.875469	0.0714286	196	0.942	-5.975	-6.5	1.19293	0.0925504	195	0.05	1.0104	1.37546	-0.31746	5.76	0.848528	1.38889	47.9444	21.3	77	-0.283158
Gisolfi_et_al_17_1998	1	1	13	1	4	xover	Iso	7	cycle	62.5	54.5	80	4.36	0.00404867	neutral	-0.267158	0.0986855	80		1850	0.45988	295		1	3.1749	-11	1.2	DC	in	1.15528	0.0833333	144	0.89	-11.6534	7.5	1.10933	0.0928507	195	0.05	0.926208	1.29245	0.0459481	10.08	1.2	0.694444	47.9444	21.3	71.6	-0.362766
Gisolfi_et_al_15_2001	2	2	70	6	5	xover	Iso	6	cycle	65	56	61.4	3.4384	-0.521517	neutral	-0.267158	0.0986855	80	140	1400	-0.0107335	283		1	3.0568	-10.5		DC	in	1.11737	0.1	100	0.895	-11.0932	-4.5	1.11737	0.0916339	195	0.05	0.936646	1.29809		9.344	1.24793	0.642123	47.9444	21.3	71.6	-0.362766
Gisolfi_et_al_15_2001	2	4	88	8	5	xover	Iso	6	cycle	65	56	61.4	3.4384	-0.521517	neutral	-0.267158	0.0986855	80	140	1400	-0.0107335	275		1	3.19754	-7.7		DC	in	1.16238	0.1	100	0.923	-8.0126	-12.5	1.16238	0.0894499	195	0.05	0.985969	1.3388		10.2243	1.30539	0.586839	47.9444	21.3	71.6	-0.362766
Rogers_et_al_46_2005	3	2	115	11	3	xover	Iso	5	cycle	62.5	61.5	70.2	4.3173	-0.0245736	neutral	-0.267158	0.0986855	80	163	1631	0.230848	280		1	6.26099	-10	2.8	DC	in	1.83434	0.125	64	0.9	-10.5361	-7.5	1.12541	0.0906583	195	0.05	0.946609	1.3042	0.708933	39.2	2.8	0.127551	47.9444	21.3	71.6	-0.362766
Ryan_et_al_49_1989	5	2	172	18	4	xover	Iso	8	cycle	60		72.4	4.47	-0.0420686	heat	0.566778	-0.671927	90		3150	0.0807746	300		1	2.26274	-7	0.8	DC	in	0.816577	0.0714286	196	0.93	-7.25707	12.5	1.17364	0.0901713	195	0.05	0.9958	1.35147	-0.357059	5.12	0.8	1.5625	47.9444	21.3	91.76	0.229781
Ryan_et_al_49_1989	5	2	174	18	4	xover	Iso	8	cycle	60		72.4	4.47	-0.0420686	heat	0.566778	-0.671927	120	350	3150	0.0807746	300		1	3.67696	-5.8	1.3	DC	in	1.30209	0.0714286	196	0.942	-5.975	12.5	1.19293	0.0925504	195	0.05	1.0104	1.37546	0.109156	13.52	1.3	0.591716	47.9444	21.3	91.76	0.229781
Ryan_et_al_49_1989	5	2	176	18	4	xover	Iso	8	cycle	60		72.4	4.47	-0.0420686	heat	0.566778	-0.671927	150		3150	0.0807746	300		1	2.54558	-6.8	0.9	DC	in	0.93436	0.0714286	196	0.932	-7.04225	12.5	1.17685	0.0904691	195	0.05	0.998428	1.35528	-0.242492	6.48	0.9	1.23457	47.9444	21.3	91.76	0.229781
Ryan_et_al_49_1989	5	2	178	18	4	xover	Iso	8	cycle	60		72.4	4.47	-0.0420686	heat	0.566778	-0.671927	180		3150	0.0807746	300		1	2.26274	-8.1	0.8	DC	in	0.816577	0.0714286	196	0.919	-8.44692	12.5	1.15595	0.0892652	195	0.05	0.979903	1.332	-0.339375	5.12	0.8	1.5625	47.9444	21.3	91.76	0.229781
Lambert_et_al_1997	8	1	235	27	2	xover	Iso	7	cycle	62.5	53.5	83.2	4.4512	0.0651809	neutral	-0.267158	0.0986855	75	191	1911	0.412644	282		1	3.70405	-8.3	1.4	DC	in	1.30943	0.0833333	144	0.917	-8.66478	-5.5	1.15274	0.0892354	195	0.05	0.976746	1.32873	0.156691	13.72	1.4	0.510204	47.9444	21.3	71.6	-0.362766
Lambert_et_al_1997	8	1	236	27	2	xover	Iso	7	cycle	62.5	53.5	83.2	4.4512	0.0651809	neutral	-0.267158	0.0986855	85		1911	0.412644	282		1	4.2332	-9	1.6	DC	in	1.44296	0.0833333	144	0.91	-9.43107	-5.5	1.14148	0.08946	195	0.05	0.965049	1.31792	0.301476	17.92	1.6	0.390625	47.9444	21.3	71.6	-0.362766
Daries_et_al_2000	12	1	327	38	2	xover	Iso	8	run	65	68	61	4.148	-0.0268392	neutral	-0.0437822	0.398342	75	130	650	-0.704452	278		1	3.28614	-6		DC	in	1.18971	0.0714286	196	0.94	-6.18754	-9.5	1.18971	0.0920569	195	0.05	1.00816	1.37127		10.7987	1.16183	0.740829	47.9444	21.3	77	-0.283158
Daries_et_al_2000	12	1	328	38	2	xover	Iso	8	run	65	68	61	4.148	-0.0268392	neutral	-0.0437822	0.398342	90	130	650	-0.704452	278		1	3.22335	-7.2		DC	in	1.17042	0.0714286	196	0.928	-7.47235	-9.5	1.17042	0.0899139	195	0.05	0.993092	1.34775		10.39	1.13963	0.769973	47.9444	21.3	77	-0.283158
Daries_et_al_2000	12	2	333	39	2	xover	Iso	8	run	65	68	61	4.148	-0.0268392	neutral	-0.0437822	0.398342	75	305	1525	0.33264	281		1	3.19241	-7.8		DC	in	1.16077	0.0714286	196	0.922	-8.12101	-6.5	1.16077	0.0893881	195	0.05	0.984483	1.33707		10.1915	1.12869	0.784971	47.9444	21.3	77	-0.283158
Daries_et_al_2000	12	2	334	39	2	xover	Iso	8	run	65	68	61	4.148	-0.0268392	neutral	-0.0437822	0.398342	90	305	1525	0.33264	281		1	3.8	-7.8		DC	in	1.335	0.0714286	196	0.922	-8.12101	-6.5	1.16077	0.0893881	195	0.05	0.984483	1.33707	0.174226	14.44	1.3435	0.554017	47.9444	21.3	77	-0.283158
Gisolfi_et_al_17_1998	1	3	30	3	4	xover	Water	7	cycle	62.5	54.5	80	4.36	0.00404867	neutral	-0.267158	0.0986855	20		1850	0.45988	1		5	2.46	-9.5	1.1	DC	in	0.900161	0.0833333	144	0.905	-9.98203	0	1.2763	0.0503845	195	0.05	1.17694	1.37567	-0.376143	6.0516	0.929793	1.15672	47.9444	21.3	71.6	-0.362766
Rogers_et_al_46_2005	3	3	118	12	3	xover	Water	5	cycle	62.5	61.5	70.2	4.3173	-0.0245736	neutral	-0.267158	0.0986855	20	163	1631	0.230848	4		5	7.07	-5.5	2.5	DC	in	1.95586	0.125	64	0.945	-5.65704	0	1.34061	0.054606	195	0.05	1.23292	1.44831	0.615248	49.9849	3.1618	0.10003	47.9444	21.3	71.6	-0.362766
Rowlands_et_al_48_2011	4	3	141	15	4	xover	Water	14	cycle	60		73.9	4.6	0.041586	neutral	-0.416075	0.398342	20		2000	0.00669663	10		5	3.436	-7.70914		DC	in	1.23431	0.0384615	676	0.922909	-8.02251	0	1.3051	0.0486635	195	0.05	1.20912	1.40107	-0.0707887	11.8061	0.918309	1.18583	47.9444	21.3	68	-0.365862
Criswell_et_al_1992	6	2	216	22	2	xover	Water	6	cycle	65	64.2	77	4.9434	0.527652	heat	0.291281	0.695639	20	275	2600	0.176018	0		5	2.69	-0.5	1.1	DC	in	0.989541	0.1	100	0.995	-0.501254	0	1.421	0.0879306	195	0.05	1.24758	1.59441	-0.431456	7.2361	1.09819	0.829176	47.9444	21.3	85.1	0.233538
Lambert_et_al_1997	8	2	239	28	2	xover	Water	7	cycle	62.5	53.5	83.2	4.4512	0.0651809	neutral	-0.267158	0.0986855	15	191	1911	0.412644	1.1		5	2.64575	-8.3	1	DC	in	0.972955	0.0833333	144	0.917	-8.66478	0	1.2956	0.048562	195	0.05	1.19982	1.39137	-0.322642	7	1	1	47.9444	21.3	71.6	-0.362766
Lambert_et_al_1997	8	2	241	28	2	xover	Water	7	cycle	62.5	53.5	83.2	4.4512	0.0651809	neutral	-0.267158	0.0986855	30		1911	0.412644	1.1		5	2.64575	-7.3	1	DC	in	0.972955	0.0833333	144	0.927	-7.58017	0	1.31167	0.0491236	195	0.05	1.21479	1.40856	-0.338718	7	1	1	47.9444	21.3	71.6	-0.362766
Powers_et_al_1990	10	2	288	34	2	xover	Water	9	cycle	85	61.9	71.4	4.41966	1.11055	neutral	-0.341616	0.462048	5		410	-0.230353	31.2		5	3.94625	-3.5		DC	in	1.37277	0.0625	256	0.965	-3.56272	0	1.37277	0.0657445	195	0.05	1.2431	1.50243		15.5729	1.31542	0.577927	47.9444	21.3	69.8	-0.389346
Powers_et_al_1990	10	2	289	34	2	xover	Water	9	cycle	85	61.9	71.4	4.41966	1.11055	neutral	-0.341616	0.462048	10		410	-0.230353	31.2		5	3	-7	1	DC	in	1.09861	0.0625	256	0.93	-7.25707	0	1.3165	0.0496583	195	0.05	1.21856	1.41443	-0.217884	9	1	1	47.9444	21.3	69.8	-0.389346
Powers_et_al_1990	10	2	291	34	2	xover	Water	9	cycle	85	61.9	71.4	4.41966	1.11055	neutral	-0.341616	0.462048	20		410	-0.230353	31.2		5	3	-8	1	DC	in	1.09861	0.0625	256	0.92	-8.33816	0	1.30042	0.0485298	195	0.05	1.20471	1.39613	-0.201807	9	1	1	47.9444	21.3	69.8	-0.389346
Powers_et_al_1990	10	2	292	34	2	xover	Water	9	cycle	85	61.9	71.4	4.41966	1.11055	neutral	-0.341616	0.462048	30	210	410	-0.230353	31.2		5	6	-11	2	DC	in	1.79176	0.0625	256	0.89	-11.6534	0	1.25219	0.0560504	195	0.05	1.14165	1.36273	0.539571	36	2	0.25	47.9444	21.3	69.8	-0.389346
Yaspelkis_Ivy_1991	11	3	314	37	3	xover	Water	12	cycle	48.8	65.8	73.1	4.80998	-0.401065	heat	0.551886	0.258188	5		1752	-0.177017	1		5	2.42487	-8.2	0.7	DC	in	0.885778	0.0454545	484	0.918	-8.55579	0	1.2972	0.0485321	195	0.05	1.20149	1.39292	-0.411426	5.88	0.7	2.04082	47.9444	21.3	91.4	0.603612
Yaspelkis_Ivy_1991	11	3	316	37	3	xover	Water	12	cycle	48.8	65.8	73.1	4.80998	-0.401065	heat	0.551886	0.258188	30	219	1752	-0.177017	1		5	2.77128	-7.2	0.8	DC	in	1.01931	0.0454545	484	0.928	-7.47235	0	1.31328	0.0492835	195	0.05	1.21608	1.41048	-0.293971	7.68	0.8	1.5625	47.9444	21.3	91.4	0.603612
Del Coso_et_al_2008	23	1	492	68	4	xover	Water	7	cycle	63	61	71.5	4.3615	0.0284426	heat	0.775261	-0.705904	15	0	2440	0.359752	15			1.58745	-7	0.6	DC	in	0.462129	0.0833333	144	0.93	-7.25707	0	1.3165	0.0496583	195	0.05	1.21856	1.41443	-0.854367	2.52	0.6	2.77778	47.9444	21.3	96.8	0.532605
Lee_et_al_2011	31	1	628	85	3	xover	Water	12	cycle	65	53.9	65.2	3.51428	-0.468619	heat	0.477427	0.823051	30	469.24	2444	1.42129	2			2.42487	-10.5	0.7	DC	in	0.885778	0.0454545	484	0.895	-11.0932	0	1.26023	0.053796	195	0.05	1.15413	1.36632	-0.374449	5.88	0.7	2.04082	47.9444	21.3	89.6	0.757223
Lee_et_al_2011	31	2	634	86	3	xover	Water	12	cycle	65	53.9	65.2	3.51428	-0.468619	heat	0.477427	0.823051	30	458.04	2388	1.35551	25			2.07846	-9.5	0.6	DC	in	0.731628	0.0454545	484	0.905	-9.98203	0	1.2763	0.0503845	195	0.05	1.17694	1.37567	-0.544677	4.32	0.6	2.77778	47.9444	21.3	89.6	0.757223
Maughan_et_al_1996	34	1	678	92	2	xover	Water	12	cycle	70		67			neutral	-0.341616	-1.04567	15	0	1000	-0.585927				3.803	-5.8		DC	in	1.33579	0.0454545	484	0.942	-5.975	0	1.33579	0.0533392	195	0.05	1.23059	1.44098		14.4628	1.09783	0.829716	47.9444	21.3	69.8	-0.478904
Maughan_et_al_1996	34	1	680	92	2	xover	Water	12	cycle	70		67			neutral	-0.341616	-1.04567	30	100	1000	-0.585927				3.83677	-5.25		DC	in	1.34463	0.0454545	484	0.9475	-5.39283	0	1.34463	0.0557547	195	0.05	1.23467	1.45459		14.7208	1.10758	0.815172	47.9444	21.3	69.8	-0.478904
McConell_et_al_1997	35	1	705	94	4	xover	Water	7	cycle	69	68.3673	68.6	4.69	0.552201	neutral	-0.319279	-0.11131	20	193.3	1160	-0.615262				2.38118	-11.9	0.9	DC	in	0.867595	0.0833333	144	0.881	-12.6698	0	1.23772	0.0608678	195	0.05	1.11768	1.35776	-0.370125	5.67	0.9	1.23457	47.9444	21.3	70.34	-0.358729
McConell_et_al_1997	35	2	712	95	4	xover	Water	7	cycle	69	68.3673	68.6	4.69	0.552201	neutral	-0.319279	-0.11131	20	386.67	2320	0.24345				2.91033	-10.1	1.1	DC	in	1.06827	0.0833333	144	0.899	-10.6472	0	1.26666	0.0522443	195	0.05	1.16362	1.36969	-0.198393	8.47	1.1	0.826446	47.9444	21.3	70.34	-0.358729
McConell_et_al_1999	35.5	3	719	96	4	xover	Water	8	cycle	79.2	63.8	79.6	5.05	1.37105	neutral	-0.349062	-0.196252	10	0	720	-0.0525658				2.82843	-5.5	1	DC	in	1.03972	0.0714286	196	0.945	-5.65704	0	1.34061	0.054606	195	0.05	1.23292	1.44831	-0.300891	8	1	1	47.9444	21.3	69.62	-0.357123
McConell_et_al_1999	35.5	3	721	96	4	xover	Water	8	cycle	79.2	63.8	79.6	5.05	1.37105	neutral	-0.349062	-0.196252	30	180	720	-0.0525658				4.52548	-8.4	1.6	DC	in	1.50972	0.0714286	196	0.916	-8.77389	0	1.29399	0.0486111	195	0.05	1.19812	1.38986	0.215736	20.48	1.6	0.390625	47.9444	21.3	69.62	-0.357123
McConell_et_al_1999	35.5	4	724	97	4	xover	Water	8	cycle	79.9	63.8	79.6	5.05	1.40896	neutral	-0.349062	-0.196252	10	0	1470	1.42929				4.52548	-7.9	1.6	DC	in	1.50972	0.0714286	196	0.921	-8.22952	0	1.30203	0.0485575	195	0.05	1.20626	1.39779	0.207697	20.48	1.6	0.390625	47.9444	21.3	69.62	-0.357123
McConell_et_al_1999	35.5	4	726	97	4	xover	Water	8	cycle	79.9	63.8	79.6	5.05	1.40896	neutral	-0.349062	-0.196252	30	367.5	1470	1.42929				5.65685	-9	2	DC	in	1.73287	0.0714286	196	0.91	-9.43107	0	1.28434	0.0493034	195	0.05	1.18711	1.38158	0.448525	32	2	0.25	47.9444	21.3	69.62	-0.357123
Murray_Eddy_et_al_1991	36	2	729	98	2	xover	Water	9	cycle	51.8	44.2	68.6	3.03	-1.23518	heat	0.32851	-0.026368	15	162	647	-0.835718	27			5.1	-4.4	1.7	DC	in	1.62924	0.0625	256	0.956	-4.49974	0	1.3583	0.0602229	195	0.05	1.23952	1.47707	0.270944	26.01	1.7	0.346021	47.9444	21.3	86	0.0740249
Murray_Eddy_et_al_1991	36	2	730	98	2	xover	Water	9	cycle	51.8	44.2	68.6	3.03	-1.23518	heat	0.32851	-0.026368	30	162	647	-0.835718	27			4.8	-9.25	1.6	DC	in	1.56862	0.0625	256	0.9075	-9.70617	0	1.28032	0.0497884	195	0.05	1.18213	1.37852	0.288292	23.04	1.6	0.390625	47.9444	21.3	86	0.0740249
Sanders_et_al_1999	38	1	755	101	1	single	Water	6	cycle	65	58.9	78	4.6	0.28826	heat	0.477427	0.398342	10	100	1200	-0.292579				3.54042	-10.25		DC	in	1.26425	0.1	100	0.8975	-10.8142	0	1.26425	0.0527984	195	0.05	1.16012	1.36838		12.5346	1.44537	0.478675	47.9444	21.3	89.6	0.509823
Sanders_et_al_1999	38	1	756	101	1	single	Water	6	cycle	65	58.9	78	4.6	0.28826	heat	0.477427	0.398342	20	100	1200	-0.292579				3.51208	-10.75		DC	in	1.25621	0.1	100	0.8925	-11.3729	0	1.25621	0.0548817	195	0.05	1.14797	1.36445		12.3347	1.4338	0.486433	47.9444	21.3	89.6	0.509823
Gisolfi_et_al_17_1998	1	3	33	3	4	xover	Water	7	cycle	62.5	54.5	80	4.36	0.00404867	neutral	-0.267158	0.0986855	40		1850	0.45988	1		5	2.24	-10	1	DC	in	0.806476	0.0833333	144	0.9	-10.5361	0	1.26827	0.0518941	195	0.05	1.16592	1.37061	-0.46179	5.0176	0.84664	1.39509	47.9444	21.3	71.6	-0.362766
Gisolfi_et_al_17_1998	1	3	36	3	4	xover	Water	7	cycle	62.5	54.5	80	4.36	0.00404867	neutral	-0.267158	0.0986855	60		1850	0.45988	1		5	2.46	-9.6	1.1	DC	in	0.900161	0.0833333	144	0.904	-10.0926	0	1.2747	0.0506532	195	0.05	1.1748	1.3746	-0.374535	6.0516	0.929793	1.15672	47.9444	21.3	71.6	-0.362766
Rogers_et_al_46_2005	3	3	120	12	3	xover	Water	5	cycle	62.5	61.5	70.2	4.3173	-0.0245736	neutral	-0.267158	0.0986855	40	163	1631	0.230848	4		5	8.77	-7.9	3.1	DC	in	2.17134	0.125	64	0.921	-8.22952	0	1.30203	0.0485575	195	0.05	1.20626	1.39779	0.869309	76.9129	3.92206	0.0650086	47.9444	21.3	71.6	-0.362766
Rogers_et_al_46_2005	3	3	122	12	3	xover	Water	5	cycle	62.5	61.5	70.2	4.3173	-0.0245736	neutral	-0.267158	0.0986855	60	163	1631	0.230848	4		5	10.18	-7.4	3.6	DC	in	2.32043	0.125	64	0.926	-7.6881	0	1.31007	0.0489821	195	0.05	1.21346	1.40667	1.01036	103.632	4.55263	0.0482475	47.9444	21.3	71.6	-0.362766
Rowlands_et_al_48_2011	4	3	143	15	4	xover	Water	16	cycle	60		73.9	4.6	0.041586	neutral	-0.416075	0.398342	40		2000	0.00669663	10		5	5.16329	-7.52281		DC	in	1.64157	0.0333333	900	0.924772	-7.82082	0	1.30809	0.048834	195	0.05	1.21178	1.4044	0.333483	26.6596	1.29082	0.60016	47.9444	21.3	68	-0.365862
Rowlands_et_al_48_2011	4	3	145	15	4	xover	Water	18	cycle	60		73.9	4.6	0.041586	neutral	-0.416075	0.398342	60	250	2000	0.00669663	10		5	5.36776	-8.57051		DC	in	1.68041	0.0294118	1156	0.914295	-8.96021	0	1.29125	0.0487388	195	0.05	1.19512	1.38737	0.389163	28.8129	1.26519	0.624721	47.9444	21.3	68	-0.365862
Criswell_et_al_1992	6	2	218	22	2	xover	Water	6	cycle	65	64.2	77	4.9434	0.527652	heat	0.291281	0.695639	50	275	2600	0.176018	0		5	4.16	-5.7	1.7	DC	in	1.42552	0.1	100	0.943	-5.8689	0	1.3374	0.0537475	195	0.05	1.2314	1.4434	0.0881184	17.3056	1.69831	0.346709	47.9444	21.3	85.1	0.233538
Lambert_et_al_1997	8	2	243	28	2	xover	Water	7	cycle	62.5	53.5	83.2	4.4512	0.0651809	neutral	-0.267158	0.0986855	45	191	1911	0.412644	1.1		5	2.91033	-7.3	1.1	DC	in	1.06827	0.0833333	144	0.927	-7.58017	0	1.31167	0.0491236	195	0.05	1.21479	1.40856	-0.243408	8.47	1.1	0.826446	47.9444	21.3	71.6	-0.362766
Lambert_et_al_1997	8	2	245	28	2	xover	Water	7	cycle	62.5	53.5	83.2	4.4512	0.0651809	neutral	-0.267158	0.0986855	60		1911	0.412644	1.1		5	1.58745	-8.6	0.6	DC	in	0.462129	0.0833333	144	0.914	-8.99247	0	1.29077	0.0487665	195	0.05	1.1946	1.38695	-0.828644	2.52	0.6	2.77778	47.9444	21.3	71.6	-0.362766
Yaspelkis_Ivy_1991	11	3	318	37	3	xover	Water	12	cycle	48.8	65.8	73.1	4.80998	-0.401065	heat	0.551886	0.258188	60	219	1752	-0.177017	1		5	3.11769	-7.8	0.9	DC	in	1.13709	0.0454545	484	0.922	-8.12101	0	1.30364	0.0486044	195	0.05	1.20778	1.39949	-0.166542	9.72	0.9	1.23457	47.9444	21.3	91.4	0.603612
Deuster_et_al_1991	18	1	438	58	2	xover	Water	10	cycle	62.5	57.4	79.5	4.5633	0.140323		-0.319279	0.0986855	60	200	800	-0.882239	13		5	4.74342	-2.7	1.5	DC	in	1.55676	0.0555556	324	0.973	-2.73712	0	1.38563	0.0711858	195	0.05	1.24523	1.52602	0.17113	22.5	1.5	0.444444	47.9444	21.3	70.34	-0.361369
Del Coso_et_al_2008	23	1	494	68	4	xover	Water	7	cycle	63	61	71.5	4.3615	0.0284426	heat	0.775261	-0.705904	60	407	2440	0.359752	15			1.85203	-6.8	0.7	DC	in	0.61628	0.0833333	144	0.932	-7.04225	0	1.31971	0.0501048	195	0.05	1.2209	1.41853	-0.703432	3.43	0.7	2.04082	47.9444	21.3	96.8	0.532605
Lee_et_al_2011	31	1	630	85	3	xover	Water	12	cycle	65	53.9	65.2	3.51428	-0.468619	heat	0.477427	0.823051	60	469.24	2444	1.42129	2			3.4641	-11.5	1	DC	in	1.24245	0.0454545	484	0.885	-12.2168	0	1.24415	0.0586166	195	0.05	1.12855	1.35975	-0.00169702	12	1	1	47.9444	21.3	89.6	0.757223
Lee_et_al_2011	31	2	636	86	3	xover	Water	12	cycle	65	53.9	65.2	3.51428	-0.468619	heat	0.477427	0.823051	60	458.04	2388	1.35551	25			2.42487	-10.5	0.7	DC	in	0.885778	0.0454545	484	0.895	-11.0932	0	1.26023	0.053796	195	0.05	1.15413	1.36632	-0.374449	5.88	0.7	2.04082	47.9444	21.3	89.6	0.757223
Maughan_et_al_1996	34	1	682	92	2	xover	Water	12	cycle	70		67			neutral	-0.341616	-1.04567	45	0	1000	-0.585927				3.85222	-5		DC	in	1.34865	0.0454545	484	0.95	-5.12933	0	1.34865	0.0569826	195	0.05	1.23627	1.46103		14.8396	1.11204	0.808646	47.9444	21.3	69.8	-0.478904
Maughan_et_al_1996	34	1	684	92	2	xover	Water	12	cycle	70		67			neutral	-0.341616	-1.04567	60	100	1000	-0.585927				3.91466	-4		DC	in	1.36473	0.0454545	484	0.96	-4.0822	0	1.36473	0.0625882	195	0.05	1.24129	1.48816		15.3245	1.13006	0.783058	47.9444	21.3	69.8	-0.478904
McConell_et_al_1999	35.5	3	722	96	4	xover	Water	8	cycle	79.2	63.8	79.6	5.05	1.37105	neutral	-0.349062	-0.196252	43	180	720	-0.0525658				5.65685	-7.5	2	DC	in	1.73287	0.0714286	196	0.925	-7.79615	0	1.30846	0.0488593	195	0.05	1.2121	1.40482	0.42441	32	2	0.25	47.9444	21.3	69.62	-0.357123
McConell_et_al_1999	35.5	4	727	97	4	xover	Water	8	cycle	79.9	63.8	79.6	5.05	1.40896	neutral	-0.349062	-0.196252	43	367.5	1470	1.42929				3.39411	-10	1.2	DC	in	1.22204	0.0714286	196	0.9	-10.5361	0	1.26827	0.0518941	195	0.05	1.16592	1.37061	-0.0462234	11.52	1.2	0.694444	47.9444	21.3	69.62	-0.357123
Murray_Eddy_et_al_1991	36	2	731	98	2	xover	Water	9	cycle	51.8	44.2	68.6	3.03	-1.23518	heat	0.32851	-0.026368	45	162	647	-0.835718	27			5.1	-4.5	1.7	DC	in	1.62924	0.0625	256	0.955	-4.60439	0	1.35669	0.059656	195	0.05	1.23904	1.47434	0.272552	26.01	1.7	0.346021	47.9444	21.3	86	0.0740249
Murray_Eddy_et_al_1991	36	2	732	98	2	xover	Water	9	cycle	51.8	44.2	68.6	3.03	-1.23518	heat	0.32851	-0.026368	60	162	647	-0.835718	27			4.2	-8	1.4	DC	in	1.43508	0.0625	256	0.92	-8.33816	0	1.30042	0.0485298	195	0.05	1.20471	1.39613	0.134665	17.64	1.4	0.510204	47.9444	21.3	86	0.0740249
Sanders_et_al_1999	38	1	758	101	1	single	Water	6	cycle	65	58.9	78	4.6	0.28826	heat	0.477427	0.398342	40	100	1200	-0.292579				3.54042	-10.25		DC	in	1.26425	0.1	100	0.8975	-10.8142	0	1.26425	0.0527984	195	0.05	1.16012	1.36838		12.5346	1.44537	0.478675	47.9444	21.3	89.6	0.509823
Sanders_et_al_1999	38	1	760	101	1	single	Water	6	cycle	65	58.9	78	4.6	0.28826	heat	0.477427	0.398342	60	100	1200	-0.292579				3.59491	-9.3		DC	in	1.27952	0.1	100	0.907	-9.76128	0	1.27952	0.0498988	195	0.05	1.18111	1.37793		12.9234	1.46762	0.464274	47.9444	21.3	89.6	0.509823
Gisolfi_et_al_17_1998	1	3	39	3	4	xover	Water	7	cycle	62.5	54.5	80	4.36	0.00404867	neutral	-0.267158	0.0986855	80		1850	0.45988	1		5	2.91	-9.6	1.3	DC	in	1.06815	0.0833333	144	0.904	-10.0926	0	1.2747	0.0506532	195	0.05	1.1748	1.3746	-0.206543	8.4681	1.09988	0.826632	47.9444	21.3	71.6	-0.362766
Rogers_et_al_46_2005	3	3	124	12	3	xover	Water	5	cycle	62.5	61.5	70.2	4.3173	-0.0245736	neutral	-0.267158	0.0986855	80	163	1631	0.230848	4		5	10.18	-5.2	3.6	DC	in	2.32043	0.125	64	0.948	-5.34008	0	1.34544	0.0559941	195	0.05	1.235	1.45587	0.97499	103.632	4.55263	0.0482475	47.9444	21.3	71.6	-0.362766
Criswell_et_al_1992	6	2	220	22	2	xover	Water	6	cycle	65	64.2	77	4.9434	0.527652	heat	0.291281	0.695639	80	275	2600	0.176018	0		5	4.9	-7.2	2	DC	in	1.58924	0.1	100	0.928	-7.47235	0	1.31328	0.0492835	195	0.05	1.21608	1.41048	0.275954	24.01	2.00042	0.249896	47.9444	21.3	85.1	0.233538
Criswell_et_al_1992	6	2	222	22	2	xover	Water	6	cycle	65	64.2	77	4.9434	0.527652	heat	0.291281	0.695639	110	275	2600	0.176018	0		5	4.9	-9	2	DC	in	1.58924	0.1	100	0.91	-9.43107	0	1.28434	0.0493034	195	0.05	1.18711	1.38158	0.304892	24.01	2.00042	0.249896	47.9444	21.3	85.1	0.233538
Criswell_et_al_1992	6	2	224	22	2	xover	Water	6	cycle	65	64.2	77	4.9434	0.527652	heat	0.291281	0.695639	140		2600	0.176018	0		5	5.63	-9.5	2.3	DC	in	1.72811	0.1	100	0.905	-9.98203	0	1.2763	0.0503845	195	0.05	1.17694	1.37567	0.451805	31.6969	2.29844	0.189293	47.9444	21.3	85.1	0.233538
Lambert_et_al_1997	8	2	247	28	2	xover	Water	7	cycle	62.5	53.5	83.2	4.4512	0.0651809	neutral	-0.267158	0.0986855	75	191	1911	0.412644	1.1		5	2.91033	-8.8	1.1	DC	in	1.06827	0.0833333	144	0.912	-9.21153	0	1.28756	0.0489976	195	0.05	1.19092	1.38419	-0.219293	8.47	1.1	0.826446	47.9444	21.3	71.6	-0.362766
Lambert_et_al_1997	8	2	248	28	2	xover	Water	7	cycle	62.5	53.5	83.2	4.4512	0.0651809	neutral	-0.267158	0.0986855	85		1911	0.412644	1.1		5	4.2332	-9.1	1.6	DC	in	1.44296	0.0833333	144	0.909	-9.54102	0	1.28274	0.0494838	195	0.05	1.18514	1.38033	0.160224	17.92	1.6	0.390625	47.9444	21.3	71.6	-0.362766
Yaspelkis_Ivy_1991	11	3	320	37	3	xover	Water	12	cycle	48.8	65.8	73.1	4.80998	-0.401065	heat	0.551886	0.258188	90	219	1752	-0.177017	1		5	3.81051	-8.4	1.1	DC	in	1.33776	0.0454545	484	0.916	-8.77389	0	1.29399	0.0486111	195	0.05	1.19812	1.38986	0.0437746	14.52	1.1	0.826446	47.9444	21.3	91.4	0.603612
Yaspelkis_Ivy_1991	11	3	322	37	3	xover	Water	12	cycle	48.8	65.8	73.1	4.80998	-0.401065	heat	0.551886	0.258188	120		1752	-0.177017	1		5	4.84974	-9.3	1.4	DC	in	1.57893	0.0454545	484	0.907	-9.76128	0	1.27952	0.0498988	195	0.05	1.18111	1.37793	0.299406	23.52	1.4	0.510204	47.9444	21.3	91.4	0.603612
Deuster_et_al_1991	18	1	440	58	2	xover	Water	10	cycle	62.5	57.4	79.5	4.5633	0.140323		-0.319279	0.0986855	120		800	-0.882239	13		5	7.58947	-3.5	2.4	DC	in	2.02676	0.0555556	324	0.965	-3.56272	0	1.37277	0.0657445	195	0.05	1.2431	1.50243	0.653995	57.6	2.4	0.173611	47.9444	21.3	70.34	-0.361369
Del Coso_et_al_2008	23	1	496	68	4	xover	Water	7	cycle	63	61	71.5	4.3615	0.0284426	heat	0.775261	-0.705904	120	0	2440	0.359752	15			3.1749	-9	1.2	DC	in	1.15528	0.0833333	144	0.91	-9.43107	0	1.28434	0.0493034	195	0.05	1.18711	1.38158	-0.129066	10.08	1.2	0.694444	47.9444	21.3	96.8	0.532605
Fallowfield_et_al_1996	27	1	567	78	1	xover	Water	8	run	70	51.12	63.1	3.22567	-0.496839	neutral	-0.416075	0.0986855	103	0	929	-0.674821				3.11127	-3.5	1.1	DC	in	1.13503	0.0714286	196	0.965	-3.56272	0	1.37277	0.0657445	195	0.05	1.2431	1.50243	-0.237735	9.68	1.1	0.826446	47.9444	21.3	68	-0.34058
Ishijima_et_al_2009	30	2	618	83	2	xover	Water	6	cycle	55	54	64.1	3.4614	-0.876717	heat	0.179593	0.185987	90	0	1920	0.421237	25			2.93939	-3.5	1.2	DC	in	1.0782	0.1	100	0.965	-3.56272	0	1.37277	0.0657445	195	0.05	1.2431	1.50243	-0.294565	8.64	1.2	0.694444	47.9444	21.3	82.4	-0.0787934
Lee_et_al_2011	31	1	631	85	3	xover	Water	12	cycle	65	53.9	65.2	3.51428	-0.468619	heat	0.477427	0.823051	75	469.24	2444	1.42129	2			2.42487	-11.6	0.7	DC	in	0.885778	0.0454545	484	0.884	-12.3298	0	1.24254	0.0591638	195	0.05	1.12586	1.35923	-0.356764	5.88	0.7	2.04082	47.9444	21.3	89.6	0.757223
Lee_et_al_2011	31	2	637	86	3	xover	Water	12	cycle	65	53.9	65.2	3.51428	-0.468619	heat	0.477427	0.823051	75	458.04	2388	1.35551	25			4.15692	-11.3	1.2	DC	in	1.42477	0.0454545	484	0.887	-11.991	0	1.24737	0.0575553	195	0.05	1.13385	1.36088	0.177409	17.28	1.2	0.694444	47.9444	21.3	89.6	0.757223
Maughan_et_al_1996	34	1	688	92	2	xover	Water	12	cycle	70		67			neutral	-0.341616	-1.04567	100	0	1000	-0.585927				4.15692	-3.5	1.2	DC	in	1.42477	0.0454545	484	0.965	-3.56272	0	1.37277	0.0657445	195	0.05	1.2431	1.50243	0.0520089	17.28	1.2	0.694444	47.9444	21.3	69.8	-0.478904
McConell_et_al_1997	35	1	710	94	4	xover	Water	7	cycle	69	68.3673	68.6	4.69	0.552201	neutral	-0.319279	-0.11131	120	0	1160	-0.615262				2.38118	-15.5	0.9	DC	in	0.867595	0.0833333	144	0.845	-16.8419	0	1.17984	0.0864197	195	0.05	1.00941	1.35028	-0.312248	5.67	0.9	1.23457	47.9444	21.3	70.34	-0.358729
McConell_et_al_1997	35	2	717	95	4	xover	Water	7	cycle	69	68.3673	68.6	4.69	0.552201	neutral	-0.319279	-0.11131	120	0	2320	0.24345				4.49778	-10.1	1.7	DC	in	1.50358	0.0833333	144	0.899	-10.6472	0	1.26666	0.0522443	195	0.05	1.16362	1.36969	0.236925	20.23	1.7	0.346021	47.9444	21.3	70.34	-0.358729
Murray_Eddy_et_al_1991	36	2	733	98	2	xover	Water	9	cycle	51.8	44.2	68.6	3.03	-1.23518	heat	0.32851	-0.026368	70	0	647	-0.835718	27			4.8	-4.4	1.6	DC	in	1.56862	0.0625	256	0.956	-4.49974	0	1.3583	0.0602229	195	0.05	1.23952	1.47707	0.210319	23.04	1.6	0.390625	47.9444	21.3	86	0.0740249
Murray_Eddy_et_al_1991	36	2	734	98	2	xover	Water	9	cycle	51.8	44.2	68.6	3.03	-1.23518	heat	0.32851	-0.026368	80	0	647	-0.835718	27			3.9	-4.6	1.3	DC	in	1.36098	0.0625	256	0.954	-4.70916	0	1.35508	0.0590994	195	0.05	1.23853	1.47164	0.00589524	15.21	1.3	0.591716	47.9444	21.3	86	0.0740249
Murray_Eddy_et_al_1991	36	2	735	98	2	xover	Water	9	cycle	51.8	44.2	68.6	3.03	-1.23518	heat	0.32851	-0.026368	90	0	647	-0.835718	27			4.2	-9	1.4	DC	in	1.43508	0.0625	256	0.91	-9.43107	0	1.28434	0.0493034	195	0.05	1.18711	1.38158	0.150742	17.64	1.4	0.510204	47.9444	21.3	86	0.0740249
Sanders_et_al_1999	38	1	762	101	1	single	Water	6	cycle	65	58.9	78	4.6	0.28826	heat	0.477427	0.398342	80	100	1200	-0.292579				3.58337	-9.5		DC	in	1.2763	0.1	100	0.905	-9.98203	0	1.2763	0.0503845	195	0.05	1.17694	1.37567		12.8406	1.46291	0.46727	47.9444	21.3	89.6	0.509823
Sanders_et_al_1999	38	1	763	101	1	single	Water	6	cycle	65	58.9	78	4.6	0.28826	heat	0.477427	0.398342	90	0	1200	-0.292579				3.54042	-10.25		DC	in	1.26425	0.1	100	0.8975	-10.8142	0	1.26425	0.0527984	195	0.05	1.16012	1.36838		12.5346	1.44537	0.478675	47.9444	21.3	89.6	0.509823
[truncated: 1 more columns]

## Sheet: Intestinal Osmol Dataset
Study	StudyID	ExptID	EstimateID	contrast	constrastn	studytype	Treat	subjectn	ex_mode	ex_intensity_PCVOtwomax	Votwomax_ml_kg_min	Bodyweight	Votwomax_l_min	metabolicrate	thermal_conditions	TempC	Humidity	time	drink_vol	Total_fluid	avg_ingestion_rate	drinkOsM_measured	units	drinkOsM_calc	binOsm	SD	dPV	SEM	PV_Method	logSD	SElogSD	InvSE2	folddPV	logdPV	DrinkOsM	Pred	StdErrPred	DF	Alpha	Lower	Upper	Resid	Var	SE	WiRE	meanhumidity	meanTempC	tempF	heatindex
Gisolfi_et_al_17_1998	1	4	43	4	4	xover	Hyper	7	cycle	62.5	54.5	80	4.36	0.00404867	neutral	-0.267158	0.0986855	20		1850	0.45988	414			6	2.64575	-9.6	1	DC	0.972955	0.0833333	144	0.904	-10.0926	126.5	1.18992	0.045187	195	0.05	1.1008	1.27904	-0.216965	7	1	1	47.9444	21.3	71.6	-0.362766
Gisolfi_et_al_17_1998	1	4	46	4	4	xover	Hyper	7	cycle	62.5	54.5	80	4.36	0.00404867	neutral	-0.267158	0.0986855	40		1850	0.45988	414			6	2.91033	-10.4	1.1	DC	1.06827	0.0833333	144	0.896	-10.9815	126.5	1.17706	0.0467115	195	0.05	1.08493	1.26918	-0.108793	8.47	1.1	0.826446	47.9444	21.3	71.6	-0.362766
Gisolfi_et_al_17_1998	1	4	49	4	4	xover	Hyper	7	cycle	62.5	54.5	80	4.36	0.00404867	neutral	-0.267158	0.0986855	60		1850	0.45988	414			6	2.64575	-9.6	1	DC	0.972955	0.0833333	144	0.904	-10.0926	126.5	1.18992	0.045187	195	0.05	1.1008	1.27904	-0.216965	7	1	1	47.9444	21.3	71.6	-0.362766
Gisolfi_et_al_17_1998	1	4	52	4	4	xover	Hyper	7	cycle	62.5	54.5	80	4.36	0.00404867	neutral	-0.267158	0.0986855	80		1850	0.45988	414			6	3.43948	-9.6	1.3	DC	1.23532	0.0833333	144	0.904	-10.0926	126.5	1.18992	0.045187	195	0.05	1.1008	1.27904	0.0453994	11.83	1.3	0.591716	47.9444	21.3	71.6	-0.362766
Gisolfi_et_al_17_1998	1	2	17	2	4	xover	Hypo	7	cycle	62.5	54.5	80	4.36	0.00404867	neutral	-0.267158	0.0986855	20		1850	0.45988	197			3	1.58745	-8.4	0.6	DC	0.462129	0.0833333	144	0.916	-8.77389	-90.5	1.32923	0.0546137	195	0.05	1.22152	1.43694	-0.867096	2.52	0.6	2.77778	47.9444	21.3	71.6	-0.362766
Gisolfi_et_al_17_1998	1	2	20	2	4	xover	Hypo	7	cycle	62.5	54.5	80	4.36	0.00404867	neutral	-0.267158	0.0986855	40		1850	0.45988	197			3	1.0583	-8.2	0.4	DC	0.0566643	0.0833333	144	0.918	-8.55579	-90.5	1.33244	0.0540015	195	0.05	1.22594	1.43894	-1.27578	1.12	0.4	6.25	47.9444	21.3	71.6	-0.362766
Gisolfi_et_al_17_1998	1	2	23	2	4	xover	Hypo	7	cycle	62.5	54.5	80	4.36	0.00404867	neutral	-0.267158	0.0986855	60		1850	0.45988	197			3	2.38118	-8.1	0.9	DC	0.867595	0.0833333	144	0.919	-8.44692	-90.5	1.33405	0.0537188	195	0.05	1.2281	1.43999	-0.466454	5.67	0.9	1.23457	47.9444	21.3	71.6	-0.362766
Gisolfi_et_al_17_1998	1	2	26	2	4	xover	Hypo	7	cycle	62.5	54.5	80	4.36	0.00404867	neutral	-0.267158	0.0986855	80		1850	0.45988	197			3	2.1166	-7.2	0.8	DC	0.749812	0.0833333	144	0.928	-7.47235	-90.5	1.34852	0.0519188	195	0.05	1.24612	1.45091	-0.598707	4.48	0.8	1.5625	47.9444	21.3	71.6	-0.362766
Gisolfi_et_al_17_1998	1	1	4	1	4	xover	Iso	7	cycle	62.5	54.5	80	4.36	0.00404867	neutral	-0.267158	0.0986855	20		1850	0.45988	295			1	2.91033	-10.9	1.1	DC	1.06827	0.0833333	144	0.891	-11.5411	7.5	1.11094	0.0925885	195	0.05	0.928333	1.29354	-0.042671	8.47	1.1	0.826446	47.9444	21.3	71.6	-0.362766
Gisolfi_et_al_17_1998	1	1	7	1	4	xover	Iso	7	cycle	62.5	54.5	80	4.36	0.00404867	neutral	-0.267158	0.0986855	40		1850	0.45988	295			1	4.49778	-10.7	1.7	DC	1.50358	0.0833333	144	0.893	-11.3169	7.5	1.11415	0.0920922	195	0.05	0.932527	1.29578	0.389432	20.23	1.7	0.346021	47.9444	21.3	71.6	-0.362766
Gisolfi_et_al_17_1998	1	1	10	1	4	xover	Iso	7	cycle	62.5	54.5	80	4.36	0.00404867	neutral	-0.267158	0.0986855	60		1850	0.45988	295			1	3.43948	-10.9	1.3	DC	1.23532	0.0833333	144	0.891	-11.5411	7.5	1.11094	0.0925885	195	0.05	0.928333	1.29354	0.124383	11.83	1.3	0.591716	47.9444	21.3	71.6	-0.362766
Gisolfi_et_al_17_1998	1	1	13	1	4	xover	Iso	7	cycle	62.5	54.5	80	4.36	0.00404867	neutral	-0.267158	0.0986855	80		1850	0.45988	295			1	3.1749	-11	1.2	DC	1.15528	0.0833333	144	0.89	-11.6534	7.5	1.10933	0.0928507	195	0.05	0.926208	1.29245	0.0459481	10.08	1.2	0.694444	47.9444	21.3	71.6	-0.362766
Gisolfi_et_al_17_1998	1	3	30	3	4	xover	Water	7	cycle	62.5	54.5	80	4.36	0.00404867	neutral	-0.267158	0.0986855	20		1850	0.45988	1			5	2.46	-9.5	1.1	DC	0.900161	0.0833333	144	0.905	-9.98203	0	1.2763	0.0503845	195	0.05	1.17694	1.37567	-0.376143	6.0516	0.929793	1.15672	47.9444	21.3	71.6	-0.362766
Gisolfi_et_al_17_1998	1	3	33	3	4	xover	Water	7	cycle	62.5	54.5	80	4.36	0.00404867	neutral	-0.267158	0.0986855	40		1850	0.45988	1			5	2.24	-10	1	DC	0.806476	0.0833333	144	0.9	-10.5361	0	1.26827	0.0518941	195	0.05	1.16592	1.37061	-0.46179	5.0176	0.84664	1.39509	47.9444	21.3	71.6	-0.362766
Gisolfi_et_al_17_1998	1	3	36	3	4	xover	Water	7	cycle	62.5	54.5	80	4.36	0.00404867	neutral	-0.267158	0.0986855	60		1850	0.45988	1			5	2.46	-9.6	1.1	DC	0.900161	0.0833333	144	0.904	-10.0926	0	1.2747	0.0506532	195	0.05	1.1748	1.3746	-0.374535	6.0516	0.929793	1.15672	47.9444	21.3	71.6	-0.362766
Gisolfi_et_al_17_1998	1	3	39	3	4	xover	Water	7	cycle	62.5	54.5	80	4.36	0.00404867	neutral	-0.267158	0.0986855	80		1850	0.45988	1			5	2.91	-9.6	1.3	DC	1.06815	0.0833333	144	0.904	-10.0926	0	1.2747	0.0506532	195	0.05	1.1748	1.3746	-0.206543	8.4681	1.09988	0.826632	47.9444	21.3	71.6	-0.362766
Gisolfi_et_al_15_2001	2	1	55	5	5	xover	Hypo	6	cycle	65	56	61.4	3.4384	-0.521517	neutral	-0.267158	0.0986855	20	140	1400	-0.0107335	245			2	3.61181	-11.2		DC	1.28421	0.1	100	0.888	-11.8784	-42.5	1.28421	0.0685337	195	0.05	1.14905	1.41937		13.0452	1.47452	0.459939	47.9444	21.3	71.6	-0.362766
Gisolfi_et_al_15_2001	2	3	73	7	5	xover	Hypo	6	cycle	65	56	61.4	3.4384	-0.521517	neutral	-0.267158	0.0986855	20	140	1400	-0.0107335	169			3	3.67035	-10.2		DC	1.30029	0.1	100	0.898	-10.7585	-118.5	1.30029	0.0625844	195	0.05	1.17686	1.42372		13.4715	1.49841	0.445385	47.9444	21.3	71.6	-0.362766
Gisolfi_et_al_15_2001	2	5	91	9	5	xover	Hypo	6	cycle	65	56	61.4	3.4384	-0.521517	neutral	-0.267158	0.0986855	20	140	1400	-0.0107335	176			3	3.57714	-11.8		DC	1.27456	0.1	100	0.882	-12.5563	-111.5	1.27456	0.0724873	195	0.05	1.1316	1.41752		12.7959	1.46036	0.468899	47.9444	21.3	71.6	-0.362766
Gisolfi_et_al_15_2001	2	1	57	5	5	xover	Hypo	6	cycle	65	56	61.4	3.4384	-0.521517	neutral	-0.267158	0.0986855	40	140	1400	-0.0107335	245			2	3.73584	-9.1		DC	1.31797	0.1	100	0.909	-9.54102	-42.5	1.31797	0.0572201	195	0.05	1.20512	1.43082		13.9565	1.52515	0.429908	47.9444	21.3	71.6	-0.362766
Gisolfi_et_al_15_2001	2	3	75	7	5	xover	Hypo	6	cycle	65	56	61.4	3.4384	-0.521517	neutral	-0.267158	0.0986855	40	140	1400	-0.0107335	169			3	3.67626	-10.1		DC	1.3019	0.1	100	0.899	-10.6472	-118.5	1.3019	0.0620408	195	0.05	1.17954	1.42425		13.5149	1.50083	0.443956	47.9444	21.3	71.6	-0.362766
Gisolfi_et_al_15_2001	2	5	93	9	5	xover	Hypo	6	cycle	65	56	61.4	3.4384	-0.521517	neutral	-0.267158	0.0986855	40	140	1400	-0.0107335	176			3	3.74185	-9		DC	1.31958	0.1	100	0.91	-9.43107	-111.5	1.31958	0.0568059	195	0.05	1.20755	1.43161		14.0014	1.5276	0.428528	47.9444	21.3	71.6	-0.362766
Gisolfi_et_al_15_2001	2	1	59	5	5	xover	Hypo	6	cycle	65	56	61.4	3.4384	-0.521517	neutral	-0.267158	0.0986855	60	140	1400	-0.0107335	245			2	3.71189	-9.5		DC	1.31154	0.1	100	0.905	-9.98203	-42.5	1.31154	0.0590062	195	0.05	1.19517	1.42791		13.7781	1.51537	0.435473	47.9444	21.3	71.6	-0.362766
Gisolfi_et_al_15_2001	2	3	77	7	5	xover	Hypo	6	cycle	65	56	61.4	3.4384	-0.521517	neutral	-0.267158	0.0986855	60	140	1400	-0.0107335	169			3	3.67626	-10.1		DC	1.3019	0.1	100	0.899	-10.6472	-118.5	1.3019	0.0620408	195	0.05	1.17954	1.42425		13.5149	1.50083	0.443956	47.9444	21.3	71.6	-0.362766
Gisolfi_et_al_15_2001	2	5	95	9	5	xover	Hypo	6	cycle	65	56	61.4	3.4384	-0.521517	neutral	-0.267158	0.0986855	60	140	1400	-0.0107335	176			3	3.67035	-10.2		DC	1.30029	0.1	100	0.898	-10.7585	-111.5	1.30029	0.0625844	195	0.05	1.17686	1.42372		13.4715	1.49841	0.445385	47.9444	21.3	71.6	-0.362766
Gisolfi_et_al_15_2001	2	1	61	5	5	xover	Hypo	6	cycle	65	56	61.4	3.4384	-0.521517	neutral	-0.267158	0.0986855	80	140	1400	-0.0107335	245			2	3.67626	-10.1		DC	1.3019	0.1	100	0.899	-10.6472	-42.5	1.3019	0.0620408	195	0.05	1.17954	1.42425		13.5149	1.50083	0.443956	47.9444	21.3	71.6	-0.362766
Gisolfi_et_al_15_2001	2	3	79	7	5	xover	Hypo	6	cycle	65	56	61.4	3.4384	-0.521517	neutral	-0.267158	0.0986855	80	140	1400	-0.0107335	169			3	3.68217	-10		DC	1.3035	0.1	100	0.9	-10.5361	-118.5	1.3035	0.0615075	195	0.05	1.1822	1.42481		13.5584	1.50324	0.44253	47.9444	21.3	71.6	-0.362766
Gisolfi_et_al_15_2001	2	5	97	9	5	xover	Hypo	6	cycle	65	56	61.4	3.4384	-0.521517	neutral	-0.267158	0.0986855	80	140	1400	-0.0107335	176			3	3.62345	-11		DC	1.28743	0.1	100	0.89	-11.6534	-111.5	1.28743	0.0672751	195	0.05	1.15475	1.42011		13.1294	1.47927	0.456991	47.9444	21.3	71.6	-0.362766
Gisolfi_et_al_15_2001	2	2	64	6	5	xover	Iso	6	cycle	65	56	61.4	3.4384	-0.521517	neutral	-0.267158	0.0986855	20	140	1400	-0.0107335	283			1	3.05188	-10.6		DC	1.11576	0.1	100	0.894	-11.205	-4.5	1.11576	0.0918583	195	0.05	0.934596	1.29692		9.314	1.24593	0.644191	47.9444	21.3	71.6	-0.362766
Gisolfi_et_al_15_2001	2	4	82	8	5	xover	Iso	6	cycle	65	56	61.4	3.4384	-0.521517	neutral	-0.267158	0.0986855	20	140	1400	-0.0107335	275			1	3.06171	-10.4		DC	1.11897	0.1	100	0.896	-10.9815	-12.5	1.11897	0.0914192	195	0.05	0.938677	1.29927		9.37409	1.24994	0.640062	47.9444	21.3	71.6	-0.362766
Gisolfi_et_al_15_2001	2	2	66	6	5	xover	Iso	6	cycle	65	56	61.4	3.4384	-0.521517	neutral	-0.267158	0.0986855	40	140	1400	-0.0107335	283			1	3.11133	-9.4		DC	1.13505	0.1	100	0.906	-9.8716	-4.5	1.13505	0.0898167	195	0.05	0.957915	1.31219		9.6804	1.2702	0.619809	47.9444	21.3	71.6	-0.362766
Gisolfi_et_al_15_2001	2	4	84	8	5	xover	Iso	6	cycle	65	56	61.4	3.4384	-0.521517	neutral	-0.267158	0.0986855	40	140	1400	-0.0107335	275			1	3.16176	-8.4		DC	1.15113	0.1	100	0.916	-8.77389	-12.5	1.15113	0.0892362	195	0.05	0.975137	1.32712		9.99672	1.29078	0.600197	47.9444	21.3	71.6	-0.362766
Gisolfi_et_al_15_2001	2	2	68	6	5	xover	Iso	6	cycle	65	56	61.4	3.4384	-0.521517	neutral	-0.267158	0.0986855	60	140	1400	-0.0107335	283			1	3.11133	-9.4		DC	1.13505	0.1	100	0.906	-9.8716	-4.5	1.13505	0.0898167	195	0.05	0.957915	1.31219		9.6804	1.2702	0.619809	47.9444	21.3	71.6	-0.362766
Gisolfi_et_al_15_2001	2	4	86	8	5	xover	Iso	6	cycle	65	56	61.4	3.4384	-0.521517	neutral	-0.267158	0.0986855	60	140	1400	-0.0107335	275			1	3.18728	-7.9		DC	1.15917	0.1	100	0.921	-8.22952	-12.5	1.15917	0.0893367	195	0.05	0.982977	1.33536		10.1587	1.3012	0.590625	47.9444	21.3	71.6	-0.362766
Gisolfi_et_al_15_2001	2	2	70	6	5	xover	Iso	6	cycle	65	56	61.4	3.4384	-0.521517	neutral	-0.267158	0.0986855	80	140	1400	-0.0107335	283			1	3.0568	-10.5		DC	1.11737	0.1	100	0.895	-11.0932	-4.5	1.11737	0.0916339	195	0.05	0.936646	1.29809		9.344	1.24793	0.642123	47.9444	21.3	71.6	-0.362766
Gisolfi_et_al_15_2001	2	4	88	8	5	xover	Iso	6	cycle	65	56	61.4	3.4384	-0.521517	neutral	-0.267158	0.0986855	80	140	1400	-0.0107335	275			1	3.19754	-7.7		DC	1.16238	0.1	100	0.923	-8.0126	-12.5	1.16238	0.0894499	195	0.05	0.985969	1.3388		10.2243	1.30539	0.586839	47.9444	21.3	71.6	-0.362766
Rogers_et_al_46_2005	3	1	100	10	3	xover	Hypo	5	cycle	62.5	61.5	70.2	4.3173	-0.0245736	neutral	-0.267158	0.0986855	20	163	1631	0.230848	159			4	4.02492	-4.9	1.8	DC	1.39251	0.125	64	0.951	-5.02412	-128.5	1.3855	0.0538136	195	0.05	1.27936	1.49163	0.00701045	16.2	1.8	0.308642	47.9444	21.3	71.6	-0.362766
Rogers_et_al_46_2005	3	1	102	10	3	xover	Hypo	5	cycle	62.5	61.5	70.2	4.3173	-0.0245736	neutral	-0.267158	0.0986855	40	163	1631	0.230848	159			4	2.68328	-3.6	1.2	DC	0.987041	0.125	64	0.964	-3.6664	-128.5	1.4064	0.0586986	195	0.05	1.29063	1.52216	-0.419355	7.2	1.2	0.694444	47.9444	21.3	71.6	-0.362766
Rogers_et_al_46_2005	3	1	104	10	3	xover	Hypo	5	cycle	62.5	61.5	70.2	4.3173	-0.0245736	neutral	-0.267158	0.0986855	60	163	1631	0.230848	159			4	1.11803	-3.8	0.5	DC	0.111572	0.125	64	0.962	-3.87408	-128.5	1.40318	0.0577967	195	0.05	1.28919	1.51717	-1.29161	1.25	0.5	4	47.9444	21.3	71.6	-0.362766
Rogers_et_al_46_2005	3	1	106	10	3	xover	Hypo	5	cycle	62.5	61.5	70.2	4.3173	-0.0245736	neutral	-0.267158	0.0986855	80	163	1631	0.230848	159			4	1.34164	-4	0.6	DC	0.293893	0.125	64	0.96	-4.0822	-128.5	1.39996	0.056946	195	0.05	1.28766	1.51227	-1.10607	1.8	0.6	2.77778	47.9444	21.3	71.6	-0.362766
Rogers_et_al_46_2005	3	2	109	11	3	xover	Iso	5	cycle	62.5	61.5	70.2	4.3173	-0.0245736	neutral	-0.267158	0.0986855	20	163	1631	0.230848	280			1	4.24853	-9.9	1.9	DC	1.44657	0.125	64	0.901	-10.425	-7.5	1.12701	0.0904928	195	0.05	0.948543	1.30548	0.31956	18.05	1.9	0.277008	47.9444	21.3	71.6	-0.362766
Rogers_et_al_46_2005	3	2	111	11	3	xover	Iso	5	cycle	62.5	61.5	70.2	4.3173	-0.0245736	neutral	-0.267158	0.0986855	40	163	1631	0.230848	280			1	6.93181	-9.6	3.1	DC	1.93612	0.125	64	0.904	-10.0926	-7.5	1.13184	0.0900567	195	0.05	0.954226	1.30945	0.804285	48.05	3.1	0.104058	47.9444	21.3	71.6	-0.362766
Rogers_et_al_46_2005	3	2	113	11	3	xover	Iso	5	cycle	62.5	61.5	70.2	4.3173	-0.0245736	neutral	-0.267158	0.0986855	60	163	1631	0.230848	280			1	4.02492	-5.1	1.8	DC	1.39251	0.125	64	0.949	-5.23465	-7.5	1.20418	0.0945684	195	0.05	1.01767	1.39069	0.188323	16.2	1.8	0.308642	47.9444	21.3	71.6	-0.362766
Rogers_et_al_46_2005	3	2	115	11	3	xover	Iso	5	cycle	62.5	61.5	70.2	4.3173	-0.0245736	neutral	-0.267158	0.0986855	80	163	1631	0.230848	280			1	6.26099	-10	2.8	DC	1.83434	0.125	64	0.9	-10.5361	-7.5	1.12541	0.0906583	195	0.05	0.946609	1.3042	0.708933	39.2	2.8	0.127551	47.9444	21.3	71.6	-0.362766
Rogers_et_al_46_2005	3	3	118	12	3	xover	Water	5	cycle	62.5	61.5	70.2	4.3173	-0.0245736	neutral	-0.267158	0.0986855	20	163	1631	0.230848	4			5	7.07	-5.5	2.5	DC	1.95586	0.125	64	0.945	-5.65704	0	1.34061	0.054606	195	0.05	1.23292	1.44831	0.615248	49.9849	3.1618	0.10003	47.9444	21.3	71.6	-0.362766
Rogers_et_al_46_2005	3	3	120	12	3	xover	Water	5	cycle	62.5	61.5	70.2	4.3173	-0.0245736	neutral	-0.267158	0.0986855	40	163	1631	0.230848	4			5	8.77	-7.9	3.1	DC	2.17134	0.125	64	0.921	-8.22952	0	1.30203	0.0485575	195	0.05	1.20626	1.39779	0.869309	76.9129	3.92206	0.0650086	47.9444	21.3	71.6	-0.362766
Rogers_et_al_46_2005	3	3	122	12	3	xover	Water	5	cycle	62.5	61.5	70.2	4.3173	-0.0245736	neutral	-0.267158	0.0986855	60	163	1631	0.230848	4			5	10.18	-7.4	3.6	DC	2.32043	0.125	64	0.926	-7.6881	0	1.31007	0.0489821	195	0.05	1.21346	1.40667	1.01036	103.632	4.55263	0.0482475	47.9444	21.3	71.6	-0.362766
Rogers_et_al_46_2005	3	3	124	12	3	xover	Water	5	cycle	62.5	61.5	70.2	4.3173	-0.0245736	neutral	-0.267158	0.0986855	80	163	1631	0.230848	4			5	10.18	-5.2	3.6	DC	2.32043	0.125	64	0.948	-5.34008	0	1.34544	0.0559941	195	0.05	1.235	1.45587	0.97499	103.632	4.55263	0.0482475	47.9444	21.3	71.6	-0.362766
Rowlands_et_al_48_2011	4	4	148	16	4	xover	Hyper	27	cycle	60		73.9	4.6	0.041586	neutral	-0.416075	0.398342	20		2000	0.00669663	327			6	2.62324	-11.6782		DC	0.964411	0.0192308	2704	0.883218	-12.4184	39.5	1.15651	0.0515124	195	0.05	1.05492	1.2581	-0.192097	6.8814	0.504843	3.92362	47.9444	21.3	68	-0.365862
Rowlands_et_al_48_2011	4	4	150	16	4	xover	Hyper	29	cycle	60		73.9	4.6	0.041586	neutral	-0.416075	0.398342	40		2000	0.00669663	327			6	3.19858	-10.8492		DC	1.16271	0.0178571	3136	0.891508	-11.4841	39.5	1.16984	0.0480932	195	0.05	1.07499	1.26469	-0.00713124	10.2309	0.593961	2.83455	47.9444	21.3	68	-0.365862
Rowlands_et_al_48_2011	4	4	152	16	4	xover	Hyper	31	cycle	60		73.9	4.6	0.041586	neutral	-0.416075	0.398342	60	250	2000	0.00669663	327			6	3.51083	-10.5635		DC	1.25585	0.0166667	3600	0.894365	-11.1641	39.5	1.17443	0.047173	195	0.05	1.0814	1.26746	0.0814236	12.326	0.630564	2.51502	47.9444	21.3	68	-0.365862
Rowlands_et_al_48_2011	4	1	127	13	4	xover	Hypo	11	cycle	60		73.9	4.6	0.041586	neutral	-0.416075	0.398342	20		2000	0.00669663	220			2	5.1	-10.84		DC	1.62924	0.05	400	0.8916	-11.4738	-67.5	1.29	0.0662915	195	0.05	1.15926	1.42074	0.339242	26.01	1.53771	0.422914	47.9444	21.3	68	-0.365862
Rowlands_et_al_48_2011	4	1	129	13	4	xover	Hypo	11	cycle	60		73.9	4.6	0.041586	neutral	-0.416075	0.398342	40		2000	0.00669663	220			2	4.81071	-9.958		DC	1.57084	0.05	400	0.90042	-10.4894	-67.5	1.30418	0.0612867	195	0.05	1.18331	1.42505	0.266667	23.1429	1.45048	0.475307	47.9444	21.3	68	-0.365862
Rowlands_et_al_48_2011	4	1	131	13	4	xover	Hypo	11	cycle	60		73.9	4.6	0.041586	neutral	-0.416075	0.398342	60	250	2000	0.00669663	220			2	5.33915	-9.89		DC	1.67507	0.05	400	0.9011	-10.4139	-67.5	1.30527	0.0609332	195	0.05	1.1851	1.42544	0.369796	28.5066	1.60982	0.385876	47.9444	21.3	68	-0.365862
Rowlands_et_al_48_2011	4	2	134	14	4	xover	Iso	11	cycle	60		73.9	4.6	0.041586	neutral	-0.416075	0.398342	20		2000	0.00669663	281			1	3.3	-11.4		DC	1.19392	0.05	400	0.886	-12.1038	-6.5	1.1029	0.0939915	195	0.05	0.917527	1.28827	0.0910247	10.89	0.994987	1.0101	47.9444	21.3	68	-0.365862
Rowlands_et_al_48_2011	4	2	136	14	4	xover	Iso	11	cycle	60		73.9	4.6	0.041586	neutral	-0.416075	0.398342	40		2000	0.00669663	281			1	3.7	-11.1		DC	1.30833	0.05	400	0.889	-11.7658	-6.5	1.10772	0.0931222	195	0.05	0.924065	1.29138	0.200612	13.69	1.11559	0.803506	47.9444	21.3	68	-0.365862
Rowlands_et_al_48_2011	4	2	138	14	4	xover	Iso	11	cycle	60		73.9	4.6	0.041586	neutral	-0.416075	0.398342	60	250	2000	0.00669663	281			1	3.2	-10.3		DC	1.16315	0.05	400	0.897	-10.8699	-6.5	1.12058	0.0912143	195	0.05	0.940689	1.30048	0.0425684	10.24	0.964836	1.07422	47.9444	21.3	68	-0.365862
Rowlands_et_al_48_2011	4	3	141	15	4	xover	Water	14	cycle	60		73.9	4.6	0.041586	neutral	-0.416075	0.398342	20		2000	0.00669663	10			5	3.436	-7.70914		DC	1.23431	0.0384615	676	0.922909	-8.02251	0	1.3051	0.0486635	195	0.05	1.20912	1.40107	-0.0707887	11.8061	0.918309	1.18583	47.9444	21.3	68	-0.365862
Rowlands_et_al_48_2011	4	3	143	15	4	xover	Water	16	cycle	60		73.9	4.6	0.041586	neutral	-0.416075	0.398342	40		2000	0.00669663	10			5	5.16329	-7.52281		DC	1.64157	0.0333333	900	0.924772	-7.82082	0	1.30809	0.048834	195	0.05	1.21178	1.4044	0.333483	26.6596	1.29082	0.60016	47.9444	21.3	68	-0.365862
Rowlands_et_al_48_2011	4	3	145	15	4	xover	Water	18	cycle	60		73.9	4.6	0.041586	neutral	-0.416075	0.398342	60	250	2000	0.00669663	10			5	5.36776	-8.57051		DC	1.68041	0.0294118	1156	0.914295	-8.96021	0	1.29125	0.0487388	195	0.05	1.19512	1.38737	0.389163	28.8129	1.26519	0.624721	47.9444	21.3	68	-0.365862
Ryan_et_al_49_1989	5	1	155	17	4	xover	Hypo	8	cycle	60		72.4	4.47	-0.0420686	heat	0.566778	-0.671927	30		3150	0.0807746	82			4	3.11127	-3.8	1.1	DC	1.13503	0.0714286	196	0.962	-3.87408	-205.5	1.40318	0.0577967	195	0.05	1.28919	1.51717	-0.268149	9.68	1.1	0.826446	47.9444	21.3	91.76	0.229781
Ryan_et_al_49_1989	5	3	181	19	4	xover	Hypo	8	cycle	60		72.4	4.47	-0.0420686	heat	0.566778	-0.671927	30		3150	0.0807746	156			4	5.09117	-0.5	1.8	DC	1.62751	0.0714286	196	0.995	-0.501254	-131.5	1.45623	0.0776401	195	0.05	1.30311	1.60936	0.171274	25.92	1.8	0.308642	47.9444	21.3	91.76	0.229781
Ryan_et_al_49_1989	5	1	157	17	4	xover	Hypo	8	cycle	60		72.4	4.47	-0.0420686	heat	0.566778	-0.671927	60	350	3150	0.0807746	82			4	1.69706	-3	0.6	DC	0.528895	0.0714286	196	0.97	-3.04592	-205.5	1.41604	0.0616887	195	0.05	1.29438	1.5377	-0.887146	2.88	0.6	2.77778	47.9444	21.3	91.76	0.229781
Ryan_et_al_49_1989	5	3	183	19	4	xover	Hypo	8	cycle	60		72.4	4.47	-0.0420686	heat	0.566778	-0.671927	60	350	3150	0.0807746	156			4	4.24264	-2.2	1.5	DC	1.44519	0.0714286	196	0.978	-2.22456	-131.5	1.4289	0.0662562	195	0.05	1.29823	1.55957	0.0162829	18	1.5	0.444444	47.9444	21.3	91.76	0.229781
Ryan_et_al_49_1989	5	1	159	17	4	xover	Hypo	8	cycle	60		72.4	4.47	-0.0420686	heat	0.566778	-0.671927	90		3150	0.0807746	82			4	3.67696	-4.6	1.3	DC	1.30209	0.0714286	196	0.954	-4.70916	-205.5	1.39032	0.0547245	195	0.05	1.28239	1.49825	-0.0882332	13.52	1.3	0.591716	47.9444	21.3	91.76	0.229781
Ryan_et_al_49_1989	5	3	185	19	4	xover	Hypo	8	cycle	60		72.4	4.47	-0.0420686	heat	0.566778	-0.671927	90		3150	0.0807746	156			4	3.67696	-2.1	1.3	DC	1.30209	0.0714286	196	0.979	-2.12236	-131.5	1.43051	0.0668679	195	0.05	1.29863	1.56239	-0.128426	13.52	1.3	0.591716	47.9444	21.3	91.76	0.229781
Ryan_et_al_49_1989	5	1	161	17	4	xover	Hypo	8	cycle	60		72.4	4.47	-0.0420686	heat	0.566778	-0.671927	120	350	3150	0.0807746	82			4	3.67696	-3.4	1.3	DC	1.30209	0.0714286	196	0.966	-3.45914	-205.5	1.40961	0.0596494	195	0.05	1.29197	1.52725	-0.107526	13.52	1.3	0.591716	47.9444	21.3	91.76	0.229781
Ryan_et_al_49_1989	5	3	187	19	4	xover	Hypo	8	cycle	60		72.4	4.47	-0.0420686	heat	0.566778	-0.671927	120	350	3150	0.0807746	156			4	2.26274	-2.5	0.8	DC	0.816577	0.0714286	196	0.975	-2.53178	-131.5	1.42408	0.0644728	195	0.05	1.29693	1.55123	-0.607503	5.12	0.8	1.5625	47.9444	21.3	91.76	0.229781
Ryan_et_al_49_1989	5	1	163	17	4	xover	Hypo	8	cycle	60		72.4	4.47	-0.0420686	heat	0.566778	-0.671927	150		3150	0.0807746	82			4	3.67696	-3.4	1.3	DC	1.30209	0.0714286	196	0.966	-3.45914	-205.5	1.40961	0.0596494	195	0.05	1.29197	1.52725	-0.107526	13.52	1.3	0.591716	47.9444	21.3	91.76	0.229781
Ryan_et_al_49_1989	5	3	189	19	4	xover	Hypo	8	cycle	60		72.4	4.47	-0.0420686	heat	0.566778	-0.671927	150		3150	0.0807746	156			4	3.11127	-1.8	1.1	DC	1.13503	0.0714286	196	0.982	-1.8164	-131.5	1.43533	0.0687519	195	0.05	1.29974	1.57093	-0.300303	9.68	1.1	0.826446	47.9444	21.3	91.76	0.229781
Ryan_et_al_49_1989	5	1	165	17	4	xover	Hypo	8	cycle	60		72.4	4.47	-0.0420686	heat	0.566778	-0.671927	180		3150	0.0807746	82			4	5.09117	-5.3	1.8	DC	1.62751	0.0714286	196	0.947	-5.44562	-205.5	1.37906	0.0528223	195	0.05	1.27489	1.48324	0.248443	25.92	1.8	0.308642	47.9444	21.3	91.76	0.229781
Ryan_et_al_49_1989	5	3	191	19	4	xover	Hypo	8	cycle	60		72.4	4.47	-0.0420686	heat	0.566778	-0.671927	180		3150	0.0807746	156			4	3.9598	-2.6	1.4	DC	1.37619	0.0714286	196	0.974	-2.6344	-131.5	1.42247	0.0638965	195	0.05	1.29646	1.54849	-0.0462791	15.68	1.4	0.510204	47.9444	21.3	91.76	0.229781
Ryan_et_al_49_1989	5	2	168	18	4	xover	Iso	8	cycle	60		72.4	4.47	-0.0420686	heat	0.566778	-0.671927	30		3150	0.0807746	300			1	3.11127	-5.5	1.1	DC	1.13503	0.0714286	196	0.945	-5.65704	12.5	1.19775	0.0933607	195	0.05	1.01363	1.38188	-0.0627209	9.68	1.1	0.826446	47.9444	21.3	91.76	0.229781
Ryan_et_al_49_1989	5	2	170	18	4	xover	Iso	8	cycle	60		72.4	4.47	-0.0420686	heat	0.566778	-0.671927	60	350	3150	0.0807746	300			1	3.11127	-4.7	1.1	DC	1.13503	0.0714286	196	0.953	-4.81404	12.5	1.21061	0.0959165	195	0.05	1.02145	1.39978	-0.0755824	9.68	1.1	0.826446	47.9444	21.3	91.76	0.229781
Ryan_et_al_49_1989	5	2	172	18	4	xover	Iso	8	cycle	60		72.4	4.47	-0.0420686	heat	0.566778	-0.671927	90		3150	0.0807746	300			1	2.26274	-7	0.8	DC	0.816577	0.0714286	196	0.93	-7.25707	12.5	1.17364	0.0901713	195	0.05	0.9958	1.35147	-0.357059	5.12	0.8	1.5625	47.9444	21.3	91.76	0.229781
Ryan_et_al_49_1989	5	2	174	18	4	xover	Iso	8	cycle	60		72.4	4.47	-0.0420686	heat	0.566778	-0.671927	120	350	3150	0.0807746	300			1	3.67696	-5.8	1.3	DC	1.30209	0.0714286	196	0.942	-5.975	12.5	1.19293	0.0925504	195	0.05	1.0104	1.37546	0.109156	13.52	1.3	0.591716	47.9444	21.3	91.76	0.229781
Ryan_et_al_49_1989	5	2	176	18	4	xover	Iso	8	cycle	60		72.4	4.47	-0.0420686	heat	0.566778	-0.671927	150		3150	0.0807746	300			1	2.54558	-6.8	0.9	DC	0.93436	0.0714286	196	0.932	-7.04225	12.5	1.17685	0.0904691	195	0.05	0.998428	1.35528	-0.242492	6.48	0.9	1.23457	47.9444	21.3	91.76	0.229781
Ryan_et_al_49_1989	5	2	178	18	4	xover	Iso	8	cycle	60		72.4	4.47	-0.0420686	heat	0.566778	-0.671927	180		3150	0.0807746	300			1	2.26274	-8.1	0.8	DC	0.816577	0.0714286	196	0.919	-8.44692	12.5	1.15595	0.0892652	195	0.05	0.979903	1.332	-0.339375	5.12	0.8	1.5625	47.9444	21.3	91.76	0.229781
Criswell_et_al_1992	6	1	206	21	2	xover	Hypo	6	cycle	65	64.2	77	4.9434	0.527652	heat	0.291281	0.695639	20	275	2600	0.176018	250			2	3.67423	2	1.5	DC	1.30134	0.1	100	1.02	1.98026	-37.5	1.49643	0.0970362	195	0.05	1.30505	1.6878	-0.195081	13.5	1.5	0.444444	47.9444	21.3	85.1	0.233538
Criswell_et_al_1992	6	1	208	21	2	xover	Hypo	6	cycle	65	64.2	77	4.9434	0.527652	heat	0.291281	0.695639	50	275	2600	0.176018	250			2	4.16413	-2	1.7	DC	1.42651	0.1	100	0.98	-2.02027	-37.5	1.43212	0.067488	195	0.05	1.29902	1.56522	-0.00561034	17.34	1.7	0.346021	47.9444	21.3	85.1	0.233538
Criswell_et_al_1992	6	1	210	21	2	xover	Hypo	6	cycle	65	64.2	77	4.9434	0.527652	heat	0.291281	0.695639	80	275	2600	0.176018	250			2	4.89898	-5.2	2	DC	1.58903	0.1	100	0.948	-5.34008	-37.5	1.38067	0.0530455	195	0.05	1.27606	1.48529	0.208355	24	2	0.25	47.9444	21.3	85.1	0.233538
Criswell_et_al_1992	6	1	212	21	2	xover	Hypo	6	cycle	65	64.2	77	4.9434	0.527652	heat	0.291281	0.695639	110	275	2600	0.176018	250			2	5.38888	-5	2.2	DC	1.68434	0.1	100	0.95	-5.12933	-37.5	1.38389	0.0535414	195	0.05	1.27829	1.48948	0.30045	29.04	2.2	0.206612	47.9444	21.3	85.1	0.233538
Criswell_et_al_1992	6	1	214	21	2	xover	Hypo	6	cycle	65	64.2	77	4.9434	0.527652	heat	0.291281	0.695639	140		2600	0.176018	250			2	5.87878	-4.5	2.4	DC	1.77135	0.1	100	0.955	-4.60439	-37.5	1.39193	0.0550586	195	0.05	1.28334	1.50051	0.379423	34.56	2.4	0.173611	47.9444	21.3	85.1	0.233538
Criswell_et_al_1992	6	2	216	22	2	xover	Water	6	cycle	65	64.2	77	4.9434	0.527652	heat	0.291281	0.695639	20	275	2600	0.176018	0			5	2.69	-0.5	1.1	DC	0.989541	0.1	100	0.995	-0.501254	0	1.421	0.0879306	195	0.05	1.24758	1.59441	-0.431456	7.2361	1.09819	0.829176	47.9444	21.3	85.1	0.233538
Criswell_et_al_1992	6	2	218	22	2	xover	Water	6	cycle	65	64.2	77	4.9434	0.527652	heat	0.291281	0.695639	50	275	2600	0.176018	0			5	4.16	-5.7	1.7	DC	1.42552	0.1	100	0.943	-5.8689	0	1.3374	0.0537475	195	0.05	1.2314	1.4434	0.0881184	17.3056	1.69831	0.346709	47.9444	21.3	85.1	0.233538
Criswell_et_al_1992	6	2	220	22	2	xover	Water	6	cycle	65	64.2	77	4.9434	0.527652	heat	0.291281	0.695639	80	275	2600	0.176018	0			5	4.9	-7.2	2	DC	1.58924	0.1	100	0.928	-7.47235	0	1.31328	0.0492835	195	0.05	1.21608	1.41048	0.275954	24.01	2.00042	0.249896	47.9444	21.3	85.1	0.233538
Criswell_et_al_1992	6	2	222	22	2	xover	Water	6	cycle	65	64.2	77	4.9434	0.527652	heat	0.291281	0.695639	110	275	2600	0.176018	0			5	4.9	-9	2	DC	1.58924	0.1	100	0.91	-9.43107	0	1.28434	0.0493034	195	0.05	1.18711	1.38158	0.304892	24.01	2.00042	0.249896	47.9444	21.3	85.1	0.233538
Criswell_et_al_1992	6	2	224	22	2	xover	Water	6	cycle	65	64.2	77	4.9434	0.527652	heat	0.291281	0.695639	140		2600	0.176018	0			5	5.63	-9.5	2.3	DC	1.72811	0.1	100	0.905	-9.98203	0	1.2763	0.0503845	195	0.05	1.17694	1.37567	0.451805	31.6969	2.29844	0.189293	47.9444	21.3	85.1	0.233538
Lambert_et_al_1997	8	1	227	27	2	xover	Iso	7	cycle	62.5	53.5	83.2	4.4512	0.0651809	neutral	-0.267158	0.0986855	15	191	1911	0.412644	282			1	3.43948	-9.7	1.3	DC	1.23532	0.0833333	144	0.903	-10.2033	-5.5	1.13023	0.090192	195	0.05	0.952352	1.30811	0.105091	11.83	1.3	0.591716	47.9444	21.3	71.6	-0.362766
Lambert_et_al_1997	8	1	229	27	2	xover	Iso	7	cycle	62.5	53.5	83.2	4.4512	0.0651809	neutral	-0.267158	0.0986855	30		1911	0.412644	282			1	2.91033	-6.5	1.1	DC	1.06827	0.0833333	144	0.935	-6.72087	-5.5	1.18167	0.090991	195	0.05	1.00222	1.36113	-0.11341	8.47	1.1	0.826446	47.9444	21.3	71.6	-0.362766
Lambert_et_al_1997	8	1	231	27	2	xover	Iso	7	cycle	62.5	53.5	83.2	4.4512	0.0651809	neutral	-0.267158	0.0986855	45	191	1911	0.412644	282			1	2.38118	-8.4	0.9	DC	0.867595	0.0833333	144	0.916	-8.77389	-5.5	1.15113	0.0892362	195	0.05	0.975137	1.32712	-0.283534	5.67	0.9	1.23457	47.9444	21.3	71.6	-0.362766
Lambert_et_al_1997	8	1	233	27	2	xover	Iso	7	cycle	62.5	53.5	83.2	4.4512	0.0651809	neutral	-0.267158	0.0986855	60		1911	0.412644	282			1	3.96863	-9	1.5	DC	1.37842	0.0833333	144	0.91	-9.43107	-5.5	1.14148	0.08946	195	0.05	0.965049	1.31792	0.236938	15.75	1.5	0.444444	47.9444	21.3	71.6	-0.362766
Lambert_et_al_1997	8	1	235	27	2	xover	Iso	7	cycle	62.5	53.5	83.2	4.4512	0.0651809	neutral	-0.267158	0.0986855	75	191	1911	0.412644	282			1	3.70405	-8.3	1.4	DC	1.30943	0.0833333	144	0.917	-8.66478	-5.5	1.15274	0.0892354	195	0.05	0.976746	1.32873	0.156691	13.72	1.4	0.510204	47.9444	21.3	71.6	-0.362766
Lambert_et_al_1997	8	1	236	27	2	xover	Iso	7	cycle	62.5	53.5	83.2	4.4512	0.0651809	neutral	-0.267158	0.0986855	85		1911	0.412644	282			1	4.2332	-9	1.6	DC	1.44296	0.0833333	144	0.91	-9.43107	-5.5	1.14148	0.08946	195	0.05	0.965049	1.31792	0.301476	17.92	1.6	0.390625	47.9444	21.3	71.6	-0.362766
Lambert_et_al_1997	8	2	239	28	2	xover	Water	7	cycle	62.5	53.5	83.2	4.4512	0.0651809	neutral	-0.267158	0.0986855	15	191	1911	0.412644	1.1			5	2.64575	-8.3	1	DC	0.972955	0.0833333	144	0.917	-8.66478	0	1.2956	0.048562	195	0.05	1.19982	1.39137	-0.322642	7	1	1	47.9444	21.3	71.6	-0.362766
Lambert_et_al_1997	8	2	241	28	2	xover	Water	7	cycle	62.5	53.5	83.2	4.4512	0.0651809	neutral	-0.267158	0.0986855	30		1911	0.412644	1.1			5	2.64575	-7.3	1	DC	0.972955	0.0833333	144	0.927	-7.58017	0	1.31167	0.0491236	195	0.05	1.21479	1.40856	-0.338718	7	1	1	47.9444	21.3	71.6	-0.362766
Lambert_et_al_1997	8	2	243	28	2	xover	Water	7	cycle	62.5	53.5	83.2	4.4512	0.0651809	neutral	-0.267158	0.0986855	45	191	1911	0.412644	1.1			5	2.91033	-7.3	1.1	DC	1.06827	0.0833333	144	0.927	-7.58017	0	1.31167	0.0491236	195	0.05	1.21479	1.40856	-0.243408	8.47	1.1	0.826446	47.9444	21.3	71.6	-0.362766
Lambert_et_al_1997	8	2	245	28	2	xover	Water	7	cycle	62.5	53.5	83.2	4.4512	0.0651809	neutral	-0.267158	0.0986855	60		1911	0.412644	1.1			5	1.58745	-8.6	0.6	DC	0.462129	0.0833333	144	0.914	-8.99247	0	1.29077	0.0487665	195	0.05	1.1946	1.38695	-0.828644	2.52	0.6	2.77778	47.9444	21.3	71.6	-0.362766
Lambert_et_al_1997	8	2	247	28	2	xover	Water	7	cycle	62.5	53.5	83.2	4.4512	0.0651809	neutral	-0.267158	0.0986855	75	191	1911	0.412644	1.1			5	2.91033	-8.8	1.1	DC	1.06827	0.0833333	144	0.912	-9.21153	0	1.28756	0.0489976	195	0.05	1.19092	1.38419	-0.219293	8.47	1.1	0.826446	47.9444	21.3	71.6	-0.362766
Lambert_et_al_1997	8	2	248	28	2	xover	Water	7	cycle	62.5	53.5	83.2	4.4512	0.0651809	neutral	-0.267158	0.0986855	85		1911	0.412644	1.1			5	4.2332	-9.1	1.6	DC	1.44296	0.0833333	144	0.909	-9.54102	0	1.28274	0.0494838	195	0.05	1.18514	1.38033	0.160224	17.92	1.6	0.390625	47.9444	21.3	71.6	-0.362766
Owen_et_al_1986	9	2	258	30	4	xover	Hyper	5	run	65	54.8	70.84	3.88203	-0.212251	heat	0.700803	-0.557255	30		1000	-0.585927	586.3			6	3.79852	-0.6		DC	1.33461	0.125	64	0.994	-0.601807	298.8	1.33461	0.0932186	195	0.05	1.15077	1.51846		14.4288	1.69875	0.34653	47.9444	21.3	95	0.475613
Owen_et_al_1986	9	2	260	30	4	xover	Hyper	5	run	65	54.8	70.84	3.88203	-0.212251	heat	0.700803	-0.557255	60	200	1000	-0.585927	586.3			6	3.60805	-3.8		DC	1.28317	0.125	64	0.962	-3.87408	298.8	1.28317	0.0677897	195	0.05	1.14947	1.41686		13.018	1.61357	0.384084	47.9444	21.3	95	0.475613
Owen_et_al_1986	9	2	262	30	4	xover	Hyper	5	run	65	54.8	70.84	3.88203	-0.212251	heat	0.700803	-0.557255	90		1000	-0.585927	586.3			6	3.38332	-7.8		DC	1.21886	0.125	64	0.922	-8.12101	298.8	1.21886	0.0465081	195	0.05	1.12714	1.31058		11.4469	1.51307	0.4368	47.9444	21.3	95	0.475613
Owen_et_al_1986	9	2	264	30	4	xover	Hyper	5	run	65	54.8	70.84	3.88203	-0.212251	heat	0.700803	-0.557255	120		1000	-0.585927	586.3			6	3.25527	-10.2		DC	1.18027	0.125	64	0.898	-10.7585	298.8	1.18027	0.0462142	195	0.05	1.08913	1.27142		10.5968	1.4558	0.471843	47.9444	21.3	95	0.475613
Owen_et_al_1986	9	1	250	29	4	xover	Hypo	5	run	65	54.8	70.84	3.88203	-0.212251	heat	0.700803	-0.557255	30		1000	-0.585927	193.7			3	4.21458	-1.6		DC	1.43855	0.125	64	0.984	-1.61294	-93.8	1.43855	0.0700464	195	0.05	1.3004	1.57669		17.7627	1.88482	0.281489	47.9444	21.3	95	0.475613
Owen_et_al_1986	9	1	252	29	4	xover	Hypo	5	run	65	54.8	70.84	3.88203	-0.212251	heat	0.700803	-0.557255	60	200	1000	-0.585927	193.7			3	4.18756	-2		DC	1.43212	0.125	64	0.98	-2.02027	-93.8	1.43212	0.067488	195	0.05	1.29902	1.56522		17.5357	1.87273	0.285133	47.9444	21.3	95	0.475613
Owen_et_al_1986	9	1	254	29	4	xover	Hypo	5	run	65	54.8	70.84	3.88203	-0.212251	heat	0.700803	-0.557255	90		1000	-0.585927	193.7			3	3.94573	-5.7		DC	1.37263	0.125	64	0.943	-5.8689	-93.8	1.37263	0.0520992	195	0.05	1.26988	1.47538		15.5688	1.76458	0.321156	47.9444	21.3	95	0.475613
Owen_et_al_1986	9	1	256	29	4	xover	Hypo	5	run	65	54.8	70.84	3.88203	-0.212251	heat	0.700803	-0.557255	120		1000	-0.585927	193.7			3	3.63512	-10.8		DC	1.29064	0.125	64	0.892	-11.4289	-93.8	1.29064	0.066049	195	0.05	1.16038	1.4209		13.2141	1.62567	0.378385	47.9444	21.3	95	0.475613
Powers_et_al_1990	10	1	282	33	2	xover	Hypo	9	cycle	85	61.9	71.4	4.41966	1.11055	neutral	-0.341616	0.462048	5		410	-0.230353	231.5			2	4.17412	-2.2		DC	1.4289	0.0625	256	0.978	-2.22456	-56	1.4289	0.0662562	195	0.05	1.29823	1.55957		17.4233	1.39137	0.516551	47.9444	21.3	69.8	-0.389346
Powers_et_al_1990	10	1	283	33	2	xover	Hypo	9	cycle	85	61.9	71.4	4.41966	1.11055	neutral	-0.341616	0.462048	10		410	-0.230353	231.5			2	5.4	-7.6	1.8	DC	1.6864	0.0625	256	0.924	-7.90432	-56	1.34209	0.0525492	195	0.05	1.23845	1.44573	0.344312	29.16	1.8	0.308642	47.9444	21.3	69.8	-0.389346
Powers_et_al_1990	10	1	285	33	2	xover	Hypo	9	cycle	85	61.9	71.4	4.41966	1.11055	neutral	-0.341616	0.462048	20		410	-0.230353	231.5			2	6	-8.8	2	DC	1.79176	0.0625	256	0.912	-9.21153	-56	1.3228	0.0560181	195	0.05	1.21232	1.43327	0.468964	36	2	0.25	47.9444	21.3	69.8	-0.389346
Powers_et_al_1990	10	1	286	33	2	xover	Hypo	9	cycle	85	61.9	71.4	4.41966	1.11055	neutral	-0.341616	0.462048	30	210	410	-0.230353	231.5			2	6.6	-11	2.2	DC	1.88707	0.0625	256	0.89	-11.6534	-56	1.28743	0.0672751	195	0.05	1.15475	1.42011	0.599644	43.56	2.2	0.206612	47.9444	21.3	69.8	-0.389346
Powers_et_al_1990	10	2	288	34	2	xover	Water	9	cycle	85	61.9	71.4	4.41966	1.11055	neutral	-0.341616	0.462048	5		410	-0.230353	31.2			5	3.94625	-3.5		DC	1.37277	0.0625	256	0.965	-3.56272	0	1.37277	0.0657445	195	0.05	1.2431	1.50243		15.5729	1.31542	0.577927	47.9444	21.3	69.8	-0.389346
Powers_et_al_1990	10	2	289	34	2	xover	Water	9	cycle	85	61.9	71.4	4.41966	1.11055	neutral	-0.341616	0.462048	10		410	-0.230353	31.2			5	3	-7	1	DC	1.09861	0.0625	256	0.93	-7.25707	0	1.3165	0.0496583	195	0.05	1.21856	1.41443	-0.217884	9	1	1	47.9444	21.3	69.8	-0.389346
Powers_et_al_1990	10	2	291	34	2	xover	Water	9	cycle	85	61.9	71.4	4.41966	1.11055	neutral	-0.341616	0.462048	20		410	-0.230353	31.2			5	3	-8	1	DC	1.09861	0.0625	256	0.92	-8.33816	0	1.30042	0.0485298	195	0.05	1.20471	1.39613	-0.201807	9	1	1	47.9444	21.3	69.8	-0.389346
Powers_et_al_1990	10	2	292	34	2	xover	Water	9	cycle	85	61.9	71.4	4.41966	1.11055	neutral	-0.341616	0.462048	30	210	410	-0.230353	31.2			5	6	-11	2	DC	1.79176	0.0625	256	0.89	-11.6534	0	1.25219	0.0560504	195	0.05	1.14165	1.36273	0.539571	36	2	0.25	47.9444	21.3	69.8	-0.389346
Yaspelkis_Ivy_1991	11	1	294	35	3	xover	Hypo	12	cycle	48.8	65.8	73.1	4.80998	-0.401065	heat	0.551886	0.258188	5		1752	-0.177017	54			4	2.42487	-6.3	0.7	DC	0.885778	0.0454545	484	0.937	-6.5072	-233.5	1.36299	0.051541	195	0.05	1.26134	1.46464	-0.477209	5.88	0.7	2.04082	47.9444	21.3	91.4	0.603612
Yaspelkis_Ivy_1991	11	2	304	36	3	xover	Hypo	12	cycle	48.8	65.8	73.1	4.80998	-0.401065	heat	0.551886	0.258188	5		1752	-0.177017	273			2	2.77128	-6.7	0.8	DC	1.01931	0.0454545	484	0.933	-6.93501	-14.5	1.35656	0.0515286	195	0.05	1.25493	1.45818	-0.337247	7.68	0.8	1.5625	47.9444	21.3	91.4	0.603612
Yaspelkis_Ivy_1991	11	1	296	35	3	xover	Hypo	12	cycle	48.8	65.8	73.1	4.80998	-0.401065	heat	0.551886	0.258188	30	219	1752	-0.177017	54			4	1.73205	-7.1	0.5	DC	0.549306	0.0454545	484	0.929	-7.36465	-233.5	1.35013	0.051805	195	0.05	1.24796	1.4523	-0.80082	3	0.5	4	47.9444	21.3	91.4	0.603612
Yaspelkis_Ivy_1991	11	2	306	36	3	xover	Hypo	12	cycle	48.8	65.8	73.1	4.80998	-0.401065	heat	0.551886	0.258188	30	219	1752	-0.177017	273			2	3.11769	-6	0.9	DC	1.13709	0.0454545	484	0.94	-6.18754	-14.5	1.36781	0.0517398	195	0.05	1.26577	1.46985	-0.230718	9.72	0.9	1.23457	47.9444	21.3	91.4	0.603612
Yaspelkis_Ivy_1991	11	1	298	35	3	xover	Hypo	12	cycle	48.8	65.8	73.1	4.80998	-0.401065	heat	0.551886	0.258188	60	219	1752	-0.177017	54			4	2.77128	-6.9	0.8	DC	1.01931	0.0454545	484	0.931	-7.1496	-233.5	1.35334	0.0516309	195	0.05	1.25151	1.45517	-0.334031	7.68	0.8	1.5625	47.9444	21.3	91.4	0.603612
Yaspelkis_Ivy_1991	11	2	308	36	3	xover	Hypo	12	cycle	48.8	65.8	73.1	4.80998	-0.401065	heat	0.551886	0.258188	60	219	1752	-0.177017	273			2	4.50333	-6.2	1.3	DC	1.50482	0.0454545	484	0.938	-6.40053	-14.5	1.3646	0.0515893	195	0.05	1.26285	1.46634	0.140222	20.28	1.3	0.591716	47.9444	21.3	91.4	0.603612
Yaspelkis_Ivy_1991	11	1	300	35	3	xover	Hypo	12	cycle	48.8	65.8	73.1	4.80998	-0.401065	heat	0.551886	0.258188	90	219	1752	-0.177017	54			4	2.42487	-7.7	0.7	DC	0.885778	0.0454545	484	0.923	-8.0126	-233.5	1.34048	0.0527499	195	0.05	1.23645	1.44451	-0.454701	5.88	0.7	2.04082	47.9444	21.3	91.4	0.603612
Yaspelkis_Ivy_1991	11	2	310	36	3	xover	Hypo	12	cycle	48.8	65.8	73.1	4.80998	-0.401065	heat	0.551886	0.258188	90	219	1752	-0.177017	273			2	4.15692	-7.4	1.2	DC	1.42477	0.0454545	484	0.926	-7.6881	-14.5	1.3453	0.0521993	195	0.05	1.24236	1.44825	0.0794721	17.28	1.2	0.694444	47.9444	21.3	91.4	0.603612
Yaspelkis_Ivy_1991	11	1	302	35	3	xover	Hypo	12	cycle	48.8	65.8	73.1	4.80998	-0.401065	heat	0.551886	0.258188	120		1752	-0.177017	54			4	3.81051	-8.5	1.1	DC	1.33776	0.0454545	484	0.915	-8.88312	-233.5	1.32762	0.0549427	195	0.05	1.21926	1.43598	0.0101454	14.52	1.1	0.826446	47.9444	21.3	91.4	0.603612
Yaspelkis_Ivy_1991	11	2	312	36	3	xover	Hypo	12	cycle	48.8	65.8	73.1	4.80998	-0.401065	heat	0.551886	0.258188	120		1752	-0.177017	273			2	4.84974	-7.4	1.4	DC	1.57893	0.0454545	484	0.926	-7.6881	-14.5	1.3453	0.0521993	195	0.05	1.24236	1.44825	0.233623	23.52	1.4	0.510204	47.9444	21.3	91.4	0.603612
Yaspelkis_Ivy_1991	11	3	314	37	3	xover	Water	12	cycle	48.8	65.8	73.1	4.80998	-0.401065	heat	0.551886	0.258188	5		1752	-0.177017	1			5	2.42487	-8.2	0.7	DC	0.885778	0.0454545	484	0.918	-8.55579	0	1.2972	0.0485321	195	0.05	1.20149	1.39292	-0.411426	5.88	0.7	2.04082	47.9444	21.3	91.4	0.603612
Yaspelkis_Ivy_1991	11	3	316	37	3	xover	Water	12	cycle	48.8	65.8	73.1	4.80998	-0.401065	heat	0.551886	0.258188	30	219	1752	-0.177017	1			5	2.77128	-7.2	0.8	DC	1.01931	0.0454545	484	0.928	-7.47235	0	1.31328	0.0492835	195	0.05	1.21608	1.41048	-0.293971	7.68	0.8	1.5625	47.9444	21.3	91.4	0.603612
Yaspelkis_Ivy_1991	11	3	318	37	3	xover	Water	12	cycle	48.8	65.8	73.1	4.80998	-0.401065	heat	0.551886	0.258188	60	219	1752	-0.177017	1			5	3.11769	-7.8	0.9	DC	1.13709	0.0454545	484	0.922	-8.12101	0	1.30364	0.0486044	195	0.05	1.20778	1.39949	-0.166542	9.72	0.9	1.23457	47.9444	21.3	91.4	0.603612
Yaspelkis_Ivy_1991	11	3	320	37	3	xover	Water	12	cycle	48.8	65.8	73.1	4.80998	-0.401065	heat	0.551886	0.258188	90	219	1752	-0.177017	1			5	3.81051	-8.4	1.1	DC	1.33776	0.0454545	484	0.916	-8.77389	0	1.29399	0.0486111	195	0.05	1.19812	1.38986	0.0437746	14.52	1.1	0.826446	47.9444	21.3	91.4	0.603612
Yaspelkis_Ivy_1991	11	3	322	37	3	xover	Water	12	cycle	48.8	65.8	73.1	4.80998	-0.401065	heat	0.551886	0.258188	120		1752	-0.177017	1			5	4.84974	-9.3	1.4	DC	1.57893	0.0454545	484	0.907	-9.76128	0	1.27952	0.0498988	195	0.05	1.18111	1.37793	0.299406	23.52	1.4	0.510204	47.9444	21.3	91.4	0.603612
Daries_et_al_2000	12	1	323	38	2	xover	Iso	8	run	65	68	61	4.148	-0.0268392	neutral	-0.0437822	0.398342	15	130	650	-0.704452	278			1	3.29672	-5.8		DC	1.19293	0.0714286	196	0.942	-5.975	-9.5	1.19293	0.0925504	195	0.05	1.0104	1.37546		10.8684	1.16557	0.73608	47.9444	21.3	77	-0.283158
Daries_et_al_2000	12	2	329	39	2	xover	Iso	8	run	65	68	61	4.148	-0.0268392	neutral	-0.0437822	0.398342	15	305	1525	0.33264	281			1	1.8	-2.6		DC	0.587787	0.0714286	196	0.974	-2.6344	-6.5	1.24437	0.10506	195	0.05	1.03717	1.45158	-0.656588	3.24	0.636396	2.46914	47.9444	21.3	77	-0.283158
Daries_et_al_2000	12	1	324	38	2	xover	Iso	8	run	65	68	61	4.148	-0.0268392	neutral	-0.0437822	0.398342	30	130	650	-0.704452	278			1	3.26507	-6.4		DC	1.18328	0.0714286	196	0.936	-6.61398	-9.5	1.18328	0.0911847	195	0.05	1.00345	1.36312		10.6607	1.15438	0.750419	47.9444	21.3	77	-0.283158
Daries_et_al_2000	12	2	330	39	2	xover	Iso	8	run	65	68	61	4.148	-0.0268392	neutral	-0.0437822	0.398342	30	305	1525	0.33264	281			1	2.6	-5		DC	0.955511	0.0714286	196	0.95	-5.12933	-6.5	1.20579	0.0948925	195	0.05	1.01864	1.39294	-0.250279	6.76	0.919239	1.18343	47.9444	21.3	77	-0.283158
Daries_et_al_2000	12	1	325	38	2	xover	Iso	8	run	65	68	61	4.148	-0.0268392	neutral	-0.0437822	0.398342	45	130	650	-0.704452	278			1	3.26507	-6.4		DC	1.18328	0.0714286	196	0.936	-6.61398	-9.5	1.18328	0.0911847	195	0.05	1.00345	1.36312		10.6607	1.15438	0.750419	47.9444	21.3	77	-0.283158
Daries_et_al_2000	12	2	331	39	2	xover	Iso	8	run	65	68	61	4.148	-0.0268392	neutral	-0.0437822	0.398342	45	305	1525	0.33264	281			1	2.4	-5.8		DC	0.875469	0.0714286	196	0.942	-5.975	-6.5	1.19293	0.0925504	195	0.05	1.0104	1.37546	-0.31746	5.76	0.848528	1.38889	47.9444	21.3	77	-0.283158
Daries_et_al_2000	12	1	326	38	2	xover	Iso	8	run	65	68	61	4.148	-0.0268392	neutral	-0.0437822	0.398342	60	130	650	-0.704452	278			1	3.24414	-6.8		DC	1.17685	0.0714286	196	0.932	-7.04225	-9.5	1.17685	0.0904691	195	0.05	0.998428	1.35528		10.5245	1.14698	0.760133	47.9444	21.3	77	-0.283158
Daries_et_al_2000	12	1	327	38	2	xover	Iso	8	run	65	68	61	4.148	-0.0268392	neutral	-0.0437822	0.398342	75	130	650	-0.704452	278			1	3.28614	-6		DC	1.18971	0.0714286	196	0.94	-6.18754	-9.5	1.18971	0.0920569	195	0.05	1.00816	1.37127		10.7987	1.16183	0.740829	47.9444	21.3	77	-0.283158
Daries_et_al_2000	12	2	333	39	2	xover	Iso	8	run	65	68	61	4.148	-0.0268392	neutral	-0.0437822	0.398342	75	305	1525	0.33264	281			1	3.19241	-7.8		DC	1.16077	0.0714286	196	0.922	-8.12101	-6.5	1.16077	0.0893881	195	0.05	0.984483	1.33707		10.1915	1.12869	0.784971	47.9444	21.3	77	-0.283158
Daries_et_al_2000	12	1	328	38	2	xover	Iso	8	run	65	68	61	4.148	-0.0268392	neutral	-0.0437822	0.398342	90	130	650	-0.704452	278			1	3.22335	-7.2		DC	1.17042	0.0714286	196	0.928	-7.47235	-9.5	1.17042	0.0899139	195	0.05	0.993092	1.34775		10.39	1.13963	0.769973	47.9444	21.3	77	-0.283158
Daries_et_al_2000	12	2	334	39	2	xover	Iso	8	run	65	68	61	4.148	-0.0268392	neutral	-0.0437822	0.398342	90	305	1525	0.33264	281			1	3.8	-7.8		DC	1.335	0.0714286	196	0.922	-8.12101	-6.5	1.16077	0.0893881	195	0.05	0.984483	1.33707	0.174226	14.44	1.3435	0.554017	47.9444	21.3	77	-0.283158
Davis_et_al_1988	13	4	353	42	4	xover	Hyper	19	cycle	75	63.8	70.1	4.47238	0.678954	heat	0.112581	0.929229	8		825	-0.252576	360			6	3.46034	-6.4		DC	1.24137	0.0277778	1296	0.936	-6.61398	72.5	1.24137	0.0517199	195	0.05	1.13936	1.34337		11.9739	0.793856	1.58678	47.9444	21.3	80.78	-0.0492695
Davis_et_al_1988	13	4	354	42	4	xover	Hyper	19	cycle	75	63.8	70.1	4.47238	0.678954	heat	0.112581	0.929229	18		825	-0.252576	360			6	5.66657	-6.2	1.3	DC	1.73458	0.0277778	1296	0.938	-6.40053	72.5	1.24458	0.052706	195	0.05	1.14063	1.34853	0.490002	32.11	1.3	0.591716	47.9444	21.3	80.78	-0.0492695
Davis_et_al_1988	13	4	356	42	4	xover	Hyper	19	cycle	75	63.8	70.1	4.47238	0.678954	heat	0.112581	0.929229	28		825	-0.252576	360			6	3.44923	-6.6		DC	1.23815	0.0277778	1296	0.934	-6.82788	72.5	1.23815	0.0507881	195	0.05	1.13799	1.33832		11.8972	0.791307	1.59702	47.9444	21.3	80.78	-0.0492695
Davis_et_al_1988	13	4	358	42	4	xover	Hyper	19	cycle	75	63.8	70.1	4.47238	0.678954	heat	0.112581	0.929229	63	275	825	-0.252576	360			6	3.41063	-7.3		DC	1.2269	0.0277778	1296	0.927	-7.58017	72.5	1.2269	0.0479987	195	0.05	1.13223	1.32156		11.6324	0.782452	1.63337	47.9444	21.3	80.78	-0.0492695
Davis_et_al_1988	13	1	337	40	4	xover	Hypo	19	cycle	75	63.8	70.1	4.47238	0.678954	heat	0.112581	0.929229	8		825	-0.252576	187			3	3.93306	-5.9		DC	1.36942	0.0277778	1296	0.941	-6.08121	-100.5	1.36942	0.0518419	195	0.05	1.26718	1.47166		15.469	0.902306	1.22826	47.9444	21.3	80.78	-0.0492695
Davis_et_al_1988	13	1	338	40	4	xover	Hypo	19	cycle	75	63.8	70.1	4.47238	0.678954	heat	0.112581	0.929229	18		825	-0.252576	187			3	3.93939	-5.8		DC	1.37103	0.0277778	1296	0.942	-5.975	-100.5	1.37103	0.0519618	195	0.05	1.26855	1.47351		15.5188	0.903758	1.22432	47.9444	21.3	80.78	-0.0492695
Davis_et_al_1988	13	1	340	40	4	xover	Hypo	19	cycle	75	63.8	70.1	4.47238	0.678954	heat	0.112581	0.929229	28		825	-0.252576	187			3	3.94573	-5.7		DC	1.37263	0.0277778	1296	0.943	-5.8689	-100.5	1.37263	0.0520992	195	0.05	1.26988	1.47538		15.5688	0.905212	1.22039	47.9444	21.3	80.78	-0.0492695
Davis_et_al_1988	13	1	342	40	4	xover	Hypo	19	cycle	75	63.8	70.1	4.47238	0.678954	heat	0.112581	0.929229	63	275	825	-0.252576	187			3	9.15369	-5.4	2.1	DC	2.21416	0.0277778	1296	0.946	-5.55127	-100.5	1.37746	0.0526159	195	0.05	1.27369	1.48123	0.8367	83.79	2.1	0.226757	47.9444	21.3	80.78	-0.0492695
Kingwell_et_al_1989	15	1	361	46	2	xover	Hypo	9	cycle	65	74.1	73.7	5.46117	0.888601	neutral	-0.341616	0.0986855	40	200	1600	-0.585927	184			3	3.9	-11.8	1.3	DC	1.36098	0.0625	256	0.882	-12.5563	-103.5	1.27456	0.0724873	195	0.05	1.1316	1.41752	0.0864123	15.21	1.3	0.591716	47.9444	21.3	69.8	-0.358671
Kingwell_et_al_1989	15	1	363	46	2	xover	Hypo	9	cycle	65	74.1	73.7	5.46117	0.888601	neutral	-0.341616	0.0986855	80	200	1600	-0.585927	184			3	4.5	-12	1.5	DC	1.50408	0.0625	256	0.88	-12.7833	-103.5	1.27135	0.0738592	195	0.05	1.12568	1.41701	0.232729	20.25	1.5	0.444444	47.9444	21.3	69.8	-0.358671
Kingwell_et_al_1989	15	1	365	46	2	xover	Hypo	9	cycle	65	74.1	73.7	5.46117	0.888601	neutral	-0.341616	0.0986855	120	200	1600	-0.585927	184			3	5.1	-13.8	1.7	DC	1.62924	0.0625	256	0.862	-14.85	-103.5	1.24241	0.0871652	195	0.05	1.0705	1.41432	0.38683	26.01	1.7	0.346021	47.9444	21.3	69.8	-0.358671
Kingwell_et_al_1989	15	1	367	46	2	xover	Hypo	9	cycle	65	74.1	73.7	5.46117	0.888601	neutral	-0.341616	0.0986855	160		1600	-0.585927	184			3	5.7	-13.9	1.9	DC	1.74047	0.0625	256	0.861	-14.9661	-103.5	1.2408	0.0879461	195	0.05	1.06735	1.41425	0.499664	32.49	1.9	0.277008	47.9444	21.3	69.8	-0.358671
Febbraio_et_al_1996	16.1	1	379	48	3	xover	Hyper	6	cycle	70	65.5	66	4.323	0.326977	heat	0.551886	-0.875787	20		1000	-0.363693	330			6	2.44949	-10.6	1	DC	0.89588	0.1	100	0.894	-11.205	42.5	1.17384	0.0472826	195	0.05	1.08059	1.26709	-0.277963	6	1	1	47.9444	21.3	91.4	0.161029
Febbraio_et_al_1996	16.1	2	385	49	3	xover	Hyper	6	cycle	70	65.5	66	4.323	0.326977	heat	0.551886	-0.875787	20		1000	-0.363693	390			6	4.89898	-12	2	DC	1.58903	0.1	100	0.88	-12.7833	102.5	1.15134	0.0531059	195	0.05	1.0466	1.25607	0.437692	24	2	0.25	47.9444	21.3	91.4	0.161029
Febbraio_et_al_1996	16.1	1	381	48	3	xover	Hyper	6	cycle	70	65.5	66	4.323	0.326977	heat	0.551886	-0.875787	40		1000	-0.363693	330			6	1.46969	-8.8	0.6	DC	0.385054	0.1	100	0.912	-9.21153	42.5	1.20278	0.0449567	195	0.05	1.11412	1.29145	-0.817727	2.16	0.6	2.77778	47.9444	21.3	91.4	0.161029
Febbraio_et_al_1996	16.1	2	387	49	3	xover	Hyper	6	cycle	70	65.5	66	4.323	0.326977	heat	0.551886	-0.875787	40		1000	-0.363693	390			6	6.36867	-11.4	2.6	DC	1.85139	0.1	100	0.886	-12.1038	102.5	1.16098	0.0502488	195	0.05	1.06188	1.26008	0.69041	40.56	2.6	0.147929	47.9444	21.3	91.4	0.161029
Febbraio_et_al_1996	16.2	1	397	51	3	xover	Hyper	6	cycle	70	62.1	70.8	4.39668	0.382292	cool	-1.53295	0.185987	20		1250	-0.0859009	330			6	3.91918	-8	1.6	DC	1.36588	0.1	100	0.92	-8.33816	42.5	1.21564	0.0460402	195	0.05	1.12484	1.30644	0.15024	15.36	1.6	0.390625	47.9444	21.3	41	1.67767
Febbraio_et_al_1996	16.2	2	406	52	3	xover	Hyper	6	cycle	70	62.1	70.8	4.39668	0.382292	cool	-1.53295	0.185987	20		1250	-0.0859009	390			6	3.91918	-8	1.6	DC	1.36588	0.1	100	0.92	-8.33816	102.5	1.21564	0.0460402	195	0.05	1.12484	1.30644	0.15024	15.36	1.6	0.390625	47.9444	21.3	41	1.67767
Febbraio_et_al_1996	16.2	1	399	51	3	xover	Hyper	6	cycle	70	62.1	70.8	4.39668	0.382292	cool	-1.53295	0.185987	40		1250	-0.0859009	330			6	3.91918	-5.6	1.6	DC	1.36588	0.1	100	0.944	-5.76291	42.5	1.25423	0.0559607	195	0.05	1.14386	1.36459	0.111656	15.36	1.6	0.390625	47.9444	21.3	41	1.67767
Febbraio_et_al_1996	16.2	2	408	52	3	xover	Hyper	6	cycle	70	62.1	70.8	4.39668	0.382292	cool	-1.53295	0.185987	40		1250	-0.0859009	390			6	3.42929	-4.8	1.4	DC	1.23235	0.1	100	0.952	-4.91902	102.5	1.26709	0.0608901	195	0.05	1.147	1.38718	-0.0347374	11.76	1.4	0.510204	47.9444	21.3	41	1.67767
Febbraio_et_al_1996	16.2	1	401	51	3	xover	Hyper	6	cycle	70	62.1	70.8	4.39668	0.382292	cool	-1.53295	0.185987	60	250	1250	-0.0859009	330			6	2.93939	-3.2	1.2	DC	1.0782	0.1	100	0.968	-3.25232	42.5	1.29281	0.0722333	195	0.05	1.15035	1.43527	-0.214611	8.64	1.2	0.694444	47.9444	21.3	41	1.67767
Febbraio_et_al_1996	16.2	2	410	52	3	xover	Hyper	6	cycle	70	62.1	70.8	4.39668	0.382292	cool	-1.53295	0.185987	60	250	1250	-0.0859009	390			6	3.18434	-4.1	1.3	DC	1.15824	0.1	100	0.959	-4.18642	102.5	1.27834	0.0656468	195	0.05	1.14887	1.40781	-0.120099	10.14	1.3	0.591716	47.9444	21.3	41	1.67767
Febbraio_et_al_1996	16.2	1	403	51	3	xover	Hyper	6	cycle	70	62.1	70.8	4.39668	0.382292	cool	-1.53295	0.185987	80		1250	-0.0859009	330			6	2.44949	-3	1	DC	0.89588	0.1	100	0.97	-3.04592	42.5	1.29603	0.0737562	195	0.05	1.15057	1.44149	-0.400148	6	1	1	47.9444	21.3	41	1.67767
Febbraio_et_al_1996	16.2	2	412	52	3	xover	Hyper	6	cycle	70	62.1	70.8	4.39668	0.382292	cool	-1.53295	0.185987	80		1250	-0.0859009	390			6	3.67423	-4.1	1.5	DC	1.30134	0.1	100	0.959	-4.18642	102.5	1.27834	0.0656468	195	0.05	1.14887	1.40781	0.0230016	13.5	1.5	0.444444	47.9444	21.3	41	1.67767
Febbraio_et_al_1996	16.3	2	431	55	3	xover	Hyper	6	cycle	70	66	76.2	5.0292	0.857155	heat	0.551886	-0.875787	20		1000	-0.363693	330			6	3.91918	-8.2	1.6	DC	1.36588	0.1	100	0.918	-8.55579	42.5	1.21243	0.0456494	195	0.05	1.1224	1.30246	0.153456	15.36	1.6	0.390625	47.9444	21.3	91.4	0.161029
Febbraio_et_al_1996	16.3	2	433	55	3	xover	Hyper	6	cycle	70	66	76.2	5.0292	0.857155	heat	0.551886	-0.875787	40		1000	-0.363693	330			6	5.38888	-7.4	2.2	DC	1.68434	0.1	100	0.926	-7.6881	42.5	1.22529	0.0476652	195	0.05	1.13128	1.31929	0.459048	29.04	2.2	0.206612	47.9444	21.3	91.4	0.161029
Febbraio_et_al_1996	16.3	2	435	55	3	xover	Hyper	6	cycle	70	66	76.2	5.0292	0.857155	heat	0.551886	-0.875787	60	250	1000	-0.363693	330			6	4.40908	-7.2	1.8	DC	1.48367	0.1	100	0.928	-7.47235	42.5	1.2285	0.0483492	195	0.05	1.13315	1.32386	0.255162	19.44	1.8	0.308642	47.9444	21.3	91.4	0.161029
Febbraio_et_al_1996	16.3	1	424	54	3	xover	Hypo	6	cycle	70	66	76.2	5.0292	0.857155	heat	0.551886	-0.875787	20		1000	-0.363693	240			2	4.40908	-7.6	1.8	DC	1.48367	0.1	100	0.924	-7.90432	-47.5	1.34209	0.0525492	195	0.05	1.23845	1.44573	0.141579	19.44	1.8	0.308642	47.9444	21.3	91.4	0.161029
Febbraio_et_al_1996	16.3	1	426	54	3	xover	Hypo	6	cycle	70	66	76.2	5.0292	0.857155	heat	0.551886	-0.875787	40		1000	-0.363693	240			2	2.93939	-6	1.2	DC	1.0782	0.1	100	0.94	-6.18754	-47.5	1.36781	0.0517398	195	0.05	1.26577	1.46985	-0.289609	8.64	1.2	0.694444	47.9444	21.3	91.4	0.161029
Febbraio_et_al_1996	16.3	1	428	54	3	xover	Hypo	6	cycle	70	66	76.2	5.0292	0.857155	heat	0.551886	-0.875787	60	250	1000	-0.363693	240			2	3.91918	-6	1.6	DC	1.36588	0.1	100	0.94	-6.18754	-47.5	1.36781	0.0517398	195	0.05	1.26577	1.46985	-0.00192716	15.36	1.6	0.390625	47.9444	21.3	91.4	0.161029
Deuster_et_al_1991	18	2	443	59	2	xover	Hypo	10	cycle	62.5	57.4	79.5	4.5633	0.140323		-0.319279	0.0986855	60	200	800	-0.882239	250			2	5.37587	-1.3	1.7	DC	1.68192	0.0555556	324	0.987	-1.30852	-37.5	1.44337	0.0720415	195	0.05	1.30129	1.58545	0.238549	28.9	1.7	0.346021	47.9444	21.3	70.34	-0.361369
Deuster_et_al_1991	18	2	445	59	2	xover	Hypo	10	cycle	62.5	57.4	79.5	4.5633	0.140323		-0.319279	0.0986855	120		800	-0.882239	250			2	5.37587	-0.9	1.7	DC	1.68192	0.0555556	324	0.991	-0.904074	-37.5	1.4498	0.0747935	195	0.05	1.30229	1.59731	0.232118	28.9	1.7	0.346021	47.9444	21.3	70.34	-0.361369
Deuster_et_al_1991	18	1	438	58	2	xover	Water	10	cycle	62.5	57.4	79.5	4.5633	0.140323		-0.319279	0.0986855	60	200	800	-0.882239	13			5	4.74342	-2.7	1.5	DC	1.55676	0.0555556	324	0.973	-2.73712	0	1.38563	0.0711858	195	0.05	1.24523	1.52602	0.17113	22.5	1.5	0.444444	47.9444	21.3	70.34	-0.361369
Deuster_et_al_1991	18	1	440	58	2	xover	Water	10	cycle	62.5	57.4	79.5	4.5633	0.140323		-0.319279	0.0986855	120		800	-0.882239	13			5	7.58947	-3.5	2.4	DC	2.02676	0.0555556	324	0.965	-3.56272	0	1.37277	0.0657445	195	0.05	1.2431	1.50243	0.653995	57.6	2.4	0.173611	47.9444	21.3	70.34	-0.361369
Bishop_et_al_2001	21	1	473	64	2	xover	Hyper	9	cycle	75	53.1	81.1	4.30641	0.545452	neutral	-0.468196	0.525755	90	162	1377	-0.114791	361				5.4	-6.2	1.8	DC	1.6864	0.0625	256	0.938	-6.40053	73.5	1.24458	0.052706	195	0.05	1.14063	1.34853	0.441817	29.16	1.8	0.308642	47.9444	21.3	66.74	-0.365473
Del Coso_et_al_2008	23	2	499	69	4	xover	Hyper	7	cycle	63	61	71.5	4.3615	0.0284426	heat	0.775261	-0.705904	15	0	2440	0.359752	345				1.58745	-8	0.6	DC	0.462129	0.0833333	144	0.92	-8.33816	57.5	1.21564	0.0460402	195	0.05	1.12484	1.30644	-0.753514	2.52	0.6	2.77778	47.9444	21.3	96.8	0.532605
Del Coso_et_al_2008	23	3	506	70	4	xover	Hyper	7	cycle	63	61	71.5	4.3615	0.0284426	heat	0.775261	-0.705904	15	0	2440	0.359752	337				1.0583	-8.2	0.4	DC	0.0566643	0.0833333	144	0.918	-8.55579	49.5	1.21243	0.0456494	195	0.05	1.1224	1.30246	-1.15576	1.12	0.4	6.25	47.9444	21.3	96.8	0.532605
Del Coso_et_al_2008	23	4	513	71	4	xover	Hyper	7	cycle	63	61	71.5	4.3615	0.0284426	heat	0.775261	-0.705904	15	0	2440	0.359752	338				1.58745	-7.6	0.6	DC	0.462129	0.0833333	144	0.924	-7.90432	50.5	1.22207	0.0470506	195	0.05	1.12928	1.31487	-0.759944	2.52	0.6	2.77778	47.9444	21.3	96.8	0.532605
Del Coso_et_al_2008	23	2	501	69	4	xover	Hyper	7	cycle	63	61	71.5	4.3615	0.0284426	heat	0.775261	-0.705904	60	407	2440	0.359752	345				2.64575	-6.2	1	DC	0.972955	0.0833333	144	0.938	-6.40053	57.5	1.24458	0.052706	195	0.05	1.14063	1.34853	-0.271627	7	1	1	47.9444	21.3	96.8	0.532605
Del Coso_et_al_2008	23	3	508	70	4	xover	Hyper	7	cycle	63	61	71.5	4.3615	0.0284426	heat	0.775261	-0.705904	60	407	2440	0.359752	337				2.64575	-9.5	1	DC	0.972955	0.0833333	144	0.905	-9.98203	49.5	1.19153	0.0450859	195	0.05	1.10261	1.28045	-0.218573	7	1	1	47.9444	21.3	96.8	0.532605
Del Coso_et_al_2008	23	4	515	71	4	xover	Hyper	7	cycle	63	61	71.5	4.3615	0.0284426	heat	0.775261	-0.705904	60	407	2440	0.359752	338				2.1166	-8.5	0.8	DC	0.749812	0.0833333	144	0.915	-8.88312	50.5	1.2076	0.0452116	195	0.05	1.11844	1.29677	-0.457793	4.48	0.8	1.5625	47.9444	21.3	96.8	0.532605
Del Coso_et_al_2008	23	2	503	69	4	xover	Hyper	7	cycle	63	61	71.5	4.3615	0.0284426	heat	0.775261	-0.705904	120	0	2440	0.359752	345				1.58745	-8.6	0.6	DC	0.462129	0.0833333	144	0.914	-8.99247	57.5	1.206	0.0451062	195	0.05	1.11704	1.29496	-0.743867	2.52	0.6	2.77778	47.9444	21.3	96.8	0.532605
Del Coso_et_al_2008	23	3	510	70	4	xover	Hyper	7	cycle	63	61	71.5	4.3615	0.0284426	heat	0.775261	-0.705904	120	0	2440	0.359752	337				1.58745	-9.3	0.6	DC	0.462129	0.0833333	144	0.907	-9.76128	49.5	1.19474	0.0449454	195	0.05	1.1061	1.28338	-0.732614	2.52	0.6	2.77778	47.9444	21.3	96.8	0.532605
Del Coso_et_al_2008	23	4	517	71	4	xover	Hyper	7	cycle	63	61	71.5	4.3615	0.0284426	heat	0.775261	-0.705904	120	0	2440	0.359752	338				2.1166	-10.5	0.8	DC	0.749812	0.0833333	144	0.895	-11.0932	50.5	1.17545	0.046988	195	0.05	1.08278	1.26812	-0.425639	4.48	0.8	1.5625	47.9444	21.3	96.8	0.532605
Del Coso_et_al_2008	23	1	492	68	4	xover	Water	7	cycle	63	61	71.5	4.3615	0.0284426	heat	0.775261	-0.705904	15	0	2440	0.359752	15				1.58745	-7	0.6	DC	0.462129	0.0833333	144	0.93	-7.25707	0	1.3165	0.0496583	195	0.05	1.21856	1.41443	-0.854367	2.52	0.6	2.77778	47.9444	21.3	96.8	0.532605
Del Coso_et_al_2008	23	1	494	68	4	xover	Water	7	cycle	63	61	71.5	4.3615	0.0284426	heat	0.775261	-0.705904	60	407	2440	0.359752	15				1.85203	-6.8	0.7	DC	0.61628	0.0833333	144	0.932	-7.04225	0	1.31971	0.0501048	195	0.05	1.2209	1.41853	-0.703432	3.43	0.7	2.04082	47.9444	21.3	96.8	0.532605
Del Coso_et_al_2008	23	1	496	68	4	xover	Water	7	cycle	63	61	71.5	4.3615	0.0284426	heat	0.775261	-0.705904	120	0	2440	0.359752	15				3.1749	-9	1.2	DC	1.15528	0.0833333	144	0.91	-9.43107	0	1.28434	0.0493034	195	0.05	1.18711	1.38158	-0.129066	10.08	1.2	0.694444	47.9444	21.3	96.8	0.532605
Fallowfield_et_al_1996	27	1	567	78	1	xover	Water	8	run	70	51.12	63.1	3.22567	-0.496839	neutral	-0.416075	0.0986855	103	0	929	-0.674821					3.11127	-3.5	1.1	DC	1.13503	0.0714286	196	0.965	-3.56272	0	1.37277	0.0657445	195	0.05	1.2431	1.50243	-0.237735	9.68	1.1	0.826446	47.9444	21.3	68	-0.34058
Gonzalez_et_al_1995	29	1	595	81	2	xover	Hypo	7	cycle	62	63.5	74	4.7	0.20675	heat	0.730586	0.101045	5	0	3600	1.19194			87.6		2.1166	-6.6	0.8	DC	0.749812	0.0833333	144	0.934	-6.82788	-199.9	1.35816	0.0515045	195	0.05	1.25659	1.45974	-0.608353	4.48	0.8	1.5625	47.9444	21.3	95.72	0.934409
Gonzalez_et_al_1995	29	1	597	81	2	xover	Hypo	7	cycle	62	63.5	74	4.7	0.20675	heat	0.730586	0.101045	30	0	3600	1.19194			87.6		2.1166	-8.8	0.8	DC	0.749812	0.0833333	144	0.912	-9.21153	-199.9	1.3228	0.0560181	195	0.05	1.21232	1.43327	-0.572984	4.48	0.8	1.5625	47.9444	21.3	95.72	0.934409
Gonzalez_et_al_1995	29	1	600	81	2	xover	Hypo	7	cycle	62	63.5	74	4.7	0.20675	heat	0.730586	0.101045	60	0	3600	1.19194			87.6		3.43948	-6	1.3	DC	1.23532	0.0833333	144	0.94	-6.18754	-199.9	1.36781	0.0517398	195	0.05	1.26577	1.46985	-0.132491	11.83	1.3	0.591716	47.9444	21.3	95.72	0.934409
Gonzalez_et_al_1995	29	1	603	81	2	xover	Hypo	7	cycle	62	63.5	74	4.7	0.20675	heat	0.730586	0.101045	90	0	3600	1.19194			87.6		3.43948	-6.3	1.3	DC	1.23532	0.0833333	144	0.937	-6.5072	-199.9	1.36299	0.051541	195	0.05	1.26134	1.46464	-0.127668	11.83	1.3	0.591716	47.9444	21.3	95.72	0.934409
Gonzalez_et_al_1995	29	1	605	81	2	xover	Hypo	7	cycle	62	63.5	74	4.7	0.20675	heat	0.730586	0.101045	120	0	3600	1.19194			87.6		3.70405	-6.2	1.4	DC	1.30943	0.0833333	144	0.938	-6.40053	-199.9	1.3646	0.0515893	195	0.05	1.26285	1.46634	-0.0551678	13.72	1.4	0.510204	47.9444	21.3	95.72	0.934409
Ishijima_et_al_2009	30	2	625	84	2	xover	Hypo	6	cycle	55	54	64.1	3.4614	-0.876717	heat	0.179593	0.185987	90	0	1920	0.421237	203				3.18434	-0.1	1.3	DC	1.15824	0.1	100	0.999	-0.10005	-84.5	1.46266	0.0805714	195	0.05	1.30376	1.62157	-0.304421	10.14	1.3	0.591716	47.9444	21.3	82.4	-0.0787934
Ishijima_et_al_2009	30	2	618	83	2	xover	Water	6	cycle	55	54	64.1	3.4614	-0.876717	heat	0.179593	0.185987	90	0	1920	0.421237	25				2.93939	-3.5	1.2	DC	1.0782	0.1	100	0.965	-3.56272	0	1.37277	0.0657445	195	0.05	1.2431	1.50243	-0.294565	8.64	1.2	0.694444	47.9444	21.3	82.4	-0.0787934
Lee_et_al_2011	31	3	640	87	3	xover	Hyper	12	cycle	65	53.9	65.2	3.51428	-0.468619	heat	0.477427	0.823051	30	445.44	2325	1.28084	338				4.50333	-9.3	1.3	DC	1.50482	0.0454545	484	0.907	-9.76128	50.5	1.19474	0.0449454	195	0.05	1.1061	1.28338	0.310075	20.28	1.3	0.591716	47.9444	21.3	89.6	0.757223
Lee_et_al_2011	31	3	642	87	3	xover	Hyper	12	cycle	65	53.9	65.2	3.51428	-0.468619	heat	0.477427	0.823051	60	445.44	2325	1.28084	338				3.4641	-10.5	1	DC	1.24245	0.0454545	484	0.895	-11.0932	50.5	1.17545	0.046988	195	0.05	1.08278	1.26812	0.0670026	12	1	1	47.9444	21.3	89.6	0.757223
Lee_et_al_2011	31	3	643	87	3	xover	Hyper	12	cycle	65	53.9	65.2	3.51428	-0.468619	heat	0.477427	0.823051	75	445.44	2325	1.28084	338				4.15692	-11.3	1.2	DC	1.42477	0.0454545	484	0.887	-11.991	50.5	1.16259	0.0498222	195	0.05	1.06433	1.26085	0.262186	17.28	1.2	0.694444	47.9444	21.3	89.6	0.757223
Lee_et_al_2011	31	1	628	85	3	xover	Water	12	cycle	65	53.9	65.2	3.51428	-0.468619	heat	0.477427	0.823051	30	469.24	2444	1.42129	2				2.42487	-10.5	0.7	DC	0.885778	0.0454545	484	0.895	-11.0932	0	1.26023	0.053796	195	0.05	1.15413	1.36632	-0.374449	5.88	0.7	2.04082	47.9444	21.3	89.6	0.757223
Lee_et_al_2011	31	2	634	86	3	xover	Water	12	cycle	65	53.9	65.2	3.51428	-0.468619	heat	0.477427	0.823051	30	458.04	2388	1.35551	25				2.07846	-9.5	0.6	DC	0.731628	0.0454545	484	0.905	-9.98203	0	1.2763	0.0503845	195	0.05	1.17694	1.37567	-0.544677	4.32	0.6	2.77778	47.9444	21.3	89.6	0.757223
Lee_et_al_2011	31	1	630	85	3	xover	Water	12	cycle	65	53.9	65.2	3.51428	-0.468619	heat	0.477427	0.823051	60	469.24	2444	1.42129	2				3.4641	-11.5	1	DC	1.24245	0.0454545	484	0.885	-12.2168	0	1.24415	0.0586166	195	0.05	1.12855	1.35975	-0.00169702	12	1	1	47.9444	21.3	89.6	0.757223
Lee_et_al_2011	31	2	636	86	3	xover	Water	12	cycle	65	53.9	65.2	3.51428	-0.468619	heat	0.477427	0.823051	60	458.04	2388	1.35551	25				2.42487	-10.5	0.7	DC	0.885778	0.0454545	484	0.895	-11.0932	0	1.26023	0.053796	195	0.05	1.15413	1.36632	-0.374449	5.88	0.7	2.04082	47.9444	21.3	89.6	0.757223
Lee_et_al_2011	31	1	631	85	3	xover	Water	12	cycle	65	53.9	65.2	3.51428	-0.468619	heat	0.477427	0.823051	75	469.24	2444	1.42129	2				2.42487	-11.6	0.7	DC	0.885778	0.0454545	484	0.884	-12.3298	0	1.24254	0.0591638	195	0.05	1.12586	1.35923	-0.356764	5.88	0.7	2.04082	47.9444	21.3	89.6	0.757223
Lee_et_al_2011	31	2	637	86	3	xover	Water	12	cycle	65	53.9	65.2	3.51428	-0.468619	heat	0.477427	0.823051	75	458.04	2388	1.35551	25				4.15692	-11.3	1.2	DC	1.42477	0.0454545	484	0.887	-11.991	0	1.24737	0.0575553	195	0.05	1.13385	1.36088	0.177409	17.28	1.2	0.694444	47.9444	21.3	89.6	0.757223
Massicotte_et_al_1989	32	1	647	88	2	xover	Hyper	6	cycle	53	66	74	4.884	-0.142326	neutral	-0.341616	-0.026368	60	235	1410	-0.430364			388.5		10.5328	-7.3	4.3	DC	2.35449	0.1	100	0.927	-7.58017	101	1.2269	0.0479987	195	0.05	1.13223	1.32156	1.1276	110.94	4.3	0.0540833	47.9444	21.3	69.8	-0.35579
Massicotte_et_al_1989	32	2	654	89	2	xover	Hyper	6	cycle	53	66	74	4.884	-0.142326	neutral	-0.341616	-0.026368	60	235	1410	-0.430364			388.5		5.87878	-2.2	2.4	DC	1.77135	0.1	100	0.978	-2.22456	101	1.30889	0.0800242	195	0.05	1.15107	1.46671	0.462459	34.56	2.4	0.173611	47.9444	21.3	69.8	-0.35579
Massicotte_et_al_1989	32	1	650	88	2	xover	Hyper	6	cycle	53	66	74	4.884	-0.142326	neutral	-0.341616	-0.026368	120	0	1410	-0.430364			388.5		12.4924	-7.6	5.1	DC	2.52512	0.1	100	0.924	-7.90432	101	1.22207	0.0470506	195	0.05	1.12928	1.31487	1.30305	156.06	5.1	0.0384468	47.9444	21.3	69.8	-0.35579
Massicotte_et_al_1989	32	2	657	89	2	xover	Hyper	6	cycle	53	66	74	4.884	-0.142326	neutral	-0.341616	-0.026368	120	0	1410	-0.430364			388.5		5.87878	-4.7	2.4	DC	1.77135	0.1	100	0.953	-4.81404	101	1.2687	0.0615467	195	0.05	1.14731	1.39008	0.502651	34.56	2.4	0.173611	47.9444	21.3	69.8	-0.35579
Maughan_et_al_1987	33	1	660	90	2	xover	Hyper	6	cycle	68	46.8	67.5	3.15	-0.621216	neutral	-0.341616	0.483284	15	0	600	-0.585927	310				1.46969	-8.6	0.6	DC	0.385054	0.1	100	0.914	-8.99247	22.5	1.206	0.0451062	195	0.05	1.11704	1.29496	-0.820943	2.16	0.6	2.77778	47.9444	21.3	69.8	-0.392165
Maughan_et_al_1987	33	2	669	91	2	xover	Hyper	6	cycle	69	46.8	67.5	3.15	-0.587433	neutral	-0.341616	0.483284	15	0	600	-0.585927	630				1.95959	-8.6	0.8	DC	0.672736	0.1	100	0.914	-8.99247	342.5	1.206	0.0451062	195	0.05	1.11704	1.29496	-0.533261	3.84	0.8	1.5625	47.9444	21.3	69.8	-0.392165
Maughan_et_al_1987	33	1	662	90	2	xover	Hyper	6	cycle	68	46.8	67.5	3.15	-0.621216	neutral	-0.341616	0.483284	30	100	600	-0.585927	310				1.46969	-6.2	0.6	DC	0.385054	0.1	100	0.938	-6.40053	22.5	1.24458	0.052706	195	0.05	1.14063	1.34853	-0.859527	2.16	0.6	2.77778	47.9444	21.3	69.8	-0.392165
Maughan_et_al_1987	33	2	671	91	2	xover	Hyper	6	cycle	69	46.8	67.5	3.15	-0.587433	neutral	-0.341616	0.483284	30	100	600	-0.585927	630				1.95959	-9.6	0.8	DC	0.672736	0.1	100	0.904	-10.0926	342.5	1.18992	0.045187	195	0.05	1.1008	1.27904	-0.517184	3.84	0.8	1.5625	47.9444	21.3	69.8	-0.392165
Maughan_et_al_1987	33	1	664	90	2	xover	Hyper	6	cycle	68	46.8	67.5	3.15	-0.621216	neutral	-0.341616	0.483284	45	0	600	-0.585927	310				1.95959	-7	0.8	DC	0.672736	0.1	100	0.93	-7.25707	22.5	1.23172	0.0490997	195	0.05	1.13489	1.32855	-0.558984	3.84	0.8	1.5625	47.9444	21.3	69.8	-0.392165
Maughan_et_al_1987	33	2	673	91	2	xover	Hyper	6	cycle	69	46.8	67.5	3.15	-0.587433	neutral	-0.341616	0.483284	45	0	600	-0.585927	630				2.93939	-10.5	1.2	DC	1.0782	0.1	100	0.895	-11.0932	342.5	1.17545	0.046988	195	0.05	1.08278	1.26812	-0.0972494	8.64	1.2	0.694444	47.9444	21.3	69.8	-0.392165
Maughan_et_al_1987	33	1	666	90	2	xover	Hyper	6	cycle	68	46.8	67.5	3.15	-0.621216	neutral	-0.341616	0.483284	60	0	600	-0.585927	310				3.48266	-6	0	DC	1.2478	0.1	100	0.94	-6.18754	22.5	1.2478	0.0537434	195	0.05	1.1418	1.35379		12.1289	1.42179	0.494685	47.9444	21.3	69.8	-0.392165
Maughan_et_al_1987	33	2	675	91	2	xover	Hyper	6	cycle	69	46.8	67.5	3.15	-0.587433	neutral	-0.341616	0.483284	60	0	600	-0.585927	630				1.95959	-9.8	0.8	DC	0.672736	0.1	100	0.902	-10.3141	342.5	1.1867	0.04545	195	0.05	1.09707	1.27634	-0.513968	3.84	0.8	1.5625	47.9444	21.3	69.8	-0.392165
Maughan_et_al_1996	34	2	691	93	2	xover	Hyper	12	cycle	70		67			neutral	-0.341616	-1.04567	15	0	1200	-0.585927	310				3.50795	-5.55		DC	1.25503	0.0454545	484	0.9445	-5.70996	22.5	1.25503	0.0562503	195	0.05	1.14409	1.36597		12.3057	1.01266	0.975157	47.9444	21.3	69.8	-0.478904
Maughan_et_al_1996	34	2	693	93	2	xover	Hyper	12	cycle	70		67			neutral	-0.341616	-1.04567	30	100	1200	-0.585927	310				3.53911	-5		DC	1.26387	0.0454545	484	0.95	-5.12933	22.5	1.26387	0.0596021	195	0.05	1.14633	1.38142		12.5253	1.02165	0.958063	47.9444	21.3	69.8	-0.478904
Maughan_et_al_1996	34	2	695	93	2	xover	Hyper	12	cycle	70		67			neutral	-0.341616	-1.04567	45	0	1200	-0.585927	310				3.59646	-4		DC	1.27995	0.0454545	484	0.96	-4.0822	22.5	1.27995	0.0663547	195	0.05	1.14909	1.41082		12.9345	1.03821	0.927748	47.9444	21.3	69.8	-0.478904
Maughan_et_al_1996	34	2	697	93	2	xover	Hyper	12	cycle	70		67			neutral	-0.341616	-1.04567	60	100	1200	-0.585927	310				3.66652	-2.8		DC	1.29924	0.0454545	484	0.972	-2.83995	22.5	1.29924	0.0752978	195	0.05	1.15074	1.44775		13.4434	1.05843	0.892633	47.9444	21.3	69.8	-0.478904
Maughan_et_al_1996	34	2	703	93	2	xover	Hyper	12	cycle	70		67			neutral	-0.341616	-1.04567	119	0	1200	-0.585927	310				3.81051	-1.5	1.1	DC	1.33776	0.0454545	484	0.985	-1.51136	22.5	1.32014	0.0857041	195	0.05	1.15112	1.48917	0.0176202	14.52	1.1	0.826446	47.9444	21.3	69.8	-0.478904
Maughan_et_al_1996	34	1	678	92	2	xover	Water	12	cycle	70		67			neutral	-0.341616	-1.04567	15	0	1000	-0.585927					3.803	-5.8		DC	1.33579	0.0454545	484	0.942	-5.975	0	1.33579	0.0533392	195	0.05	1.23059	1.44098		14.4628	1.09783	0.829716	47.9444	21.3	69.8	-0.478904
Maughan_et_al_1996	34	1	680	92	2	xover	Water	12	cycle	70		67			neutral	-0.341616	-1.04567	30	100	1000	-0.585927					3.83677	-5.25		DC	1.34463	0.0454545	484	0.9475	-5.39283	0	1.34463	0.0557547	195	0.05	1.23467	1.45459		14.7208	1.10758	0.815172	47.9444	21.3	69.8	-0.478904
Maughan_et_al_1996	34	1	682	92	2	xover	Water	12	cycle	70		67			neutral	-0.341616	-1.04567	45	0	1000	-0.585927					3.85222	-5		DC	1.34865	0.0454545	484	0.95	-5.12933	0	1.34865	0.0569826	195	0.05	1.23627	1.46103		14.8396	1.11204	0.808646	47.9444	21.3	69.8	-0.478904
Maughan_et_al_1996	34	1	684	92	2	xover	Water	12	cycle	70		67			neutral	-0.341616	-1.04567	60	100	1000	-0.585927					3.91466	-4		DC	1.36473	0.0454545	484	0.96	-4.0822	0	1.36473	0.0625882	195	0.05	1.24129	1.48816		15.3245	1.13006	0.783058	47.9444	21.3	69.8	-0.478904
Maughan_et_al_1996	34	1	688	92	2	xover	Water	12	cycle	70		67			neutral	-0.341616	-1.04567	100	0	1000	-0.585927					4.15692	-3.5	1.2	DC	1.42477	0.0454545	484	0.965	-3.56272	0	1.37277	0.0657445	195	0.05	1.2431	1.50243	0.0520089	17.28	1.2	0.694444	47.9444	21.3	69.8	-0.478904
McConell_et_al_1997	35	1	705	94	4	xover	Water	7	cycle	69	68.3673	68.6	4.69	0.552201	neutral	-0.319279	-0.11131	20	193.3	1160	-0.615262					2.38118	-11.9	0.9	DC	0.867595	0.0833333	144	0.881	-12.6698	0	1.23772	0.0608678	195	0.05	1.11768	1.35776	-0.370125	5.67	0.9	1.23457	47.9444	21.3	70.34	-0.358729
McConell_et_al_1997	35	2	712	95	4	xover	Water	7	cycle	69	68.3673	68.6	4.69	0.552201	neutral	-0.319279	-0.11131	20	386.67	2320	0.24345					2.91033	-10.1	1.1	DC	1.06827	0.0833333	144	0.899	-10.6472	0	1.26666	0.0522443	195	0.05	1.16362	1.36969	-0.198393	8.47	1.1	0.826446	47.9444	21.3	70.34	-0.358729
McConell_et_al_1997	35	1	710	94	4	xover	Water	7	cycle	69	68.3673	68.6	4.69	0.552201	neutral	-0.319279	-0.11131	120	0	1160	-0.615262					2.38118	-15.5	0.9	DC	0.867595	0.0833333	144	0.845	-16.8419	0	1.17984	0.0864197	195	0.05	1.00941	1.35028	-0.312248	5.67	0.9	1.23457	47.9444	21.3	70.34	-0.358729
McConell_et_al_1997	35	2	717	95	4	xover	Water	7	cycle	69	68.3673	68.6	4.69	0.552201	neutral	-0.319279	-0.11131	120	0	2320	0.24345					4.49778	-10.1	1.7	DC	1.50358	0.0833333	144	0.899	-10.6472	0	1.26666	0.0522443	195	0.05	1.16362	1.36969	0.236925	20.23	1.7	0.346021	47.9444	21.3	70.34	-0.358729
McConell_et_al_1999	35.5	3	719	96	4	xover	Water	8	cycle	79.2	63.8	79.6	5.05	1.37105	neutral	-0.349062	-0.196252	10	0	720	-0.0525658					2.82843	-5.5	1	DC	1.03972	0.0714286	196	0.945	-5.65704	0	1.34061	0.054606	195	0.05	1.23292	1.44831	-0.300891	8	1	1	47.9444	21.3	69.62	-0.357123
McConell_et_al_1999	35.5	4	724	97	4	xover	Water	8	cycle	79.9	63.8	79.6	5.05	1.40896	neutral	-0.349062	-0.196252	10	0	1470	1.42929					4.52548	-7.9	1.6	DC	1.50972	0.0714286	196	0.921	-8.22952	0	1.30203	0.0485575	195	0.05	1.20626	1.39779	0.207697	20.48	1.6	0.390625	47.9444	21.3	69.62	-0.357123
McConell_et_al_1999	35.5	3	721	96	4	xover	Water	8	cycle	79.2	63.8	79.6	5.05	1.37105	neutral	-0.349062	-0.196252	30	180	720	-0.0525658					4.52548	-8.4	1.6	DC	1.50972	0.0714286	196	0.916	-8.77389	0	1.29399	0.0486111	195	0.05	1.19812	1.38986	0.215736	20.48	1.6	0.390625	47.9444	21.3	69.62	-0.357123
McConell_et_al_1999	35.5	4	726	97	4	xover	Water	8	cycle	79.9	63.8	79.6	5.05	1.40896	neutral	-0.349062	-0.196252	30	367.5	1470	1.42929					5.65685	-9	2	DC	1.73287	0.0714286	196	0.91	-9.43107	0	1.28434	0.0493034	195	0.05	1.18711	1.38158	0.448525	32	2	0.25	47.9444	21.3	69.62	-0.357123
McConell_et_al_1999	35.5	3	722	96	4	xover	Water	8	cycle	79.2	63.8	79.6	5.05	1.37105	neutral	-0.349062	-0.196252	43	180	720	-0.0525658					5.65685	-7.5	2	DC	1.73287	0.0714286	196	0.925	-7.79615	0	1.30846	0.0488593	195	0.05	1.2121	1.40482	0.42441	32	2	0.25	47.9444	21.3	69.62	-0.357123
McConell_et_al_1999	35.5	4	727	97	4	xover	Water	8	cycle	79.9	63.8	79.6	5.05	1.40896	neutral	-0.349062	-0.196252	43	367.5	1470	1.42929					3.39411	-10	1.2	DC	1.22204	0.0714286	196	0.9	-10.5361	0	1.26827	0.0518941	195	0.05	1.16592	1.37061	-0.0462234	11.52	1.2	0.694444	47.9444	21.3	69.62	-0.357123
Murray_Eddy_et_al_1991	36	2	737	99	2	xover	Hyper	9	cycle	51.8	44.2	68.6	3.03	-1.23518	heat	0.32851	-0.026368	15	162	647	-0.835718	405				2.7	-4.5	0.9	DC	0.993252	0.0625	256	0.955	-4.60439	117.5	1.27191	0.0628838	195	0.05	1.14789	1.39593	-0.278661	7.29	0.9	1.23457	47.9444	21.3	86	0.0740249
Murray_Eddy_et_al_1991	36	2	738	99	2	xover	Hyper	9	cycle	51.8	44.2	68.6	3.03	-1.23518	heat	0.32851	-0.026368	30	162	647	-0.835718	405				3.6	-8.7	1.2	DC	1.28093	0.0625	256	0.913	-9.10194	117.5	1.20439	0.0450211	195	0.05	1.1156	1.29318	0.0765446	12.96	1.2	0.694444	47.9444	21.3	86	0.0740249
Murray_Eddy_et_al_1991	36	2	739	99	2	xover	Hyper	9	cycle	51.8	44.2	68.6	3.03	-1.23518	heat	0.32851	-0.026368	45	162	647	-0.835718	405				5.1	-3.5	1.7	DC	1.62924	0.0625	256	0.965	-3.56272	117.5	1.28799	0.0699868	195	0.05	1.14996	1.42602	0.341251	26.01	1.7	0.346021	47.9444	21.3	86	0.0740249
Murray_Eddy_et_al_1991	36	2	740	99	2	xover	Hyper	9	cycle	51.8	44.2	68.6	3.03	-1.23518	heat	0.32851	-0.026368	60	162	647	-0.835718	405				4.2	-6.7	1.4	DC	1.43508	0.0625	256	0.933	-6.93501	117.5	1.23654	0.0503436	195	0.05	1.13726	1.33583	0.198541	17.64	1.4	0.510204	47.9444	21.3	86	0.0740249
Murray_Eddy_et_al_1991	36	2	741	99	2	xover	Hyper	9	cycle	51.8	44.2	68.6	3.03	-1.23518	heat	0.32851	-0.026368	70	0	647	-0.835718	405				3.45	-2.9	1.15	DC	1.23837	0.0625	256	0.971	-2.94288	117.5	1.29764	0.0745248	195	0.05	1.15066	1.44461	-0.0592613	11.9025	1.15	0.756144	47.9444	21.3	86	0.0740249
Murray_Eddy_et_al_1991	36	2	742	99	2	xover	Hyper	9	cycle	51.8	44.2	68.6	3.03	-1.23518	heat	0.32851	-0.026368	80	0	647	-0.835718	405				4.65	-2.8	1.55	DC	1.53687	0.0625	256	0.972	-2.83995	117.5	1.29924	0.0752978	195	0.05	1.15074	1.44775	0.237624	21.6225	1.55	0.416233	47.9444	21.3	86	0.0740249
Murray_Eddy_et_al_1991	36	2	743	99	2	xover	Hyper	9	cycle	51.8	44.2	68.6	3.03	-1.23518	heat	0.32851	-0.026368	90	0	647	-0.835718	405				2.4	-7.5	0.8	DC	0.875469	0.0625	256	0.925	-7.79615	117.5	1.22368	0.047349	195	0.05	1.1303	1.31706	-0.348213	5.76	0.8	1.5625	47.9444	21.3	86	0.0740249
Murray_Eddy_et_al_1991	36	2	729	98	2	xover	Water	9	cycle	51.8	44.2	68.6	3.03	-1.23518	heat	0.32851	-0.026368	15	162	647	-0.835718	27				5.1	-4.4	1.7	DC	1.62924	0.0625	256	0.956	-4.49974	0	1.3583	0.0602229	195	0.05	1.23952	1.47707	0.270944	26.01	1.7	0.346021	47.9444	21.3	86	0.0740249
Murray_Eddy_et_al_1991	36	2	730	98	2	xover	Water	9	cycle	51.8	44.2	68.6	3.03	-1.23518	heat	0.32851	-0.026368	30	162	647	-0.835718	27				4.8	-9.25	1.6	DC	1.56862	0.0625	256	0.9075	-9.70617	0	1.28032	0.0497884	195	0.05	1.18213	1.37852	0.288292	23.04	1.6	0.390625	47.9444	21.3	86	0.0740249
Murray_Eddy_et_al_1991	36	2	731	98	2	xover	Water	9	cycle	51.8	44.2	68.6	3.03	-1.23518	heat	0.32851	-0.026368	45	162	647	-0.835718	27				5.1	-4.5	1.7	DC	1.62924	0.0625	256	0.955	-4.60439	0	1.35669	0.059656	195	0.05	1.23904	1.47434	0.272552	26.01	1.7	0.346021	47.9444	21.3	86	0.0740249
Murray_Eddy_et_al_1991	36	2	732	98	2	xover	Water	9	cycle	51.8	44.2	68.6	3.03	-1.23518	heat	0.32851	-0.026368	60	162	647	-0.835718	27				4.2	-8	1.4	DC	1.43508	0.0625	256	0.92	-8.33816	0	1.30042	0.0485298	195	0.05	1.20471	1.39613	0.134665	17.64	1.4	0.510204	47.9444	21.3	86	0.0740249
Murray_Eddy_et_al_1991	36	2	733	98	2	xover	Water	9	cycle	51.8	44.2	68.6	3.03	-1.23518	heat	0.32851	-0.026368	70	0	647	-0.835718	27				4.8	-4.4	1.6	DC	1.56862	0.0625	256	0.956	-4.49974	0	1.3583	0.0602229	195	0.05	1.23952	1.47707	0.210319	23.04	1.6	0.390625	47.9444	21.3	86	0.0740249
Murray_Eddy_et_al_1991	36	2	734	98	2	xover	Water	9	cycle	51.8	44.2	68.6	3.03	-1.23518	heat	0.32851	-0.026368	80	0	647	-0.835718	27				3.9	-4.6	1.3	DC	1.36098	0.0625	256	0.954	-4.70916	0	1.35508	0.0590994	195	0.05	1.23853	1.47164	0.00589524	15.21	1.3	0.591716	47.9444	21.3	86	0.0740249
Murray_Eddy_et_al_1991	36	2	735	98	2	xover	Water	9	cycle	51.8	44.2	68.6	3.03	-1.23518	heat	0.32851	-0.026368	90	0	647	-0.835718	27				4.2	-9	1.4	DC	1.43508	0.0625	256	0.91	-9.43107	0	1.28434	0.0493034	195	0.05	1.18711	1.38158	0.150742	17.64	1.4	0.510204	47.9444	21.3	86	0.0740249
Sanders_et_al_1999	38	1	755	101	1	single	Water	6	cycle	65	58.9	78	4.6	0.28826	heat	0.477427	0.398342	10	100	1200	-0.292579					3.54042	-10.25		DC	1.26425	0.1	100	0.8975	-10.8142	0	1.26425	0.0527984	195	0.05	1.16012	1.36838		12.5346	1.44537	0.478675	47.9444	21.3	89.6	0.509823
Sanders_et_al_1999	38	1	756	101	1	single	Water	6	cycle	65	58.9	78	4.6	0.28826	heat	0.477427	0.398342	20	100	1200	-0.292579					3.51208	-10.75		DC	1.25621	0.1	100	0.8925	-11.3729	0	1.25621	0.0548817	195	0.05	1.14797	1.36445		12.3347	1.4338	0.486433	47.9444	21.3	89.6	0.509823
Sanders_et_al_1999	38	1	758	101	1	single	Water	6	cycle	65	58.9	78	4.6	0.28826	heat	0.477427	0.398342	40	100	1200	-0.292579					3.54042	-10.25		DC	1.26425	0.1	100	0.8975	-10.8142	0	1.26425	0.0527984	195	0.05	1.16012	1.36838		12.5346	1.44537	0.478675	47.9444	21.3	89.6	0.509823
Sanders_et_al_1999	38	1	760	101	1	single	Water	6	cycle	65	58.9	78	4.6	0.28826	heat	0.477427	0.398342	60	100	1200	-0.292579					3.59491	-9.3		DC	1.27952	0.1	100	0.907	-9.76128	0	1.27952	0.0498988	195	0.05	1.18111	1.37793		12.9234	1.46762	0.464274	47.9444	21.3	89.6	0.509823
Sanders_et_al_1999	38	1	762	101	1	single	Water	6	cycle	65	58.9	78	4.6	0.28826	heat	0.477427	0.398342	80	100	1200	-0.292579					3.58337	-9.5		DC	1.2763	0.1	100	0.905	-9.98203	0	1.2763	0.0503845	195	0.05	1.17694	1.37567		12.8406	1.46291	0.46727	47.9444	21.3	89.6	0.509823
Sanders_et_al_1999	38	1	763	101	1	single	Water	6	cycle	65	58.9	78	4.6	0.28826	heat	0.477427	0.398342	90	0	1200	-0.292579					3.54042	-10.25		DC	1.26425	0.1	100	0.8975	-10.8142	0	1.26425	0.0527984	195	0.05	1.16012	1.36838		12.5346	1.44537	0.478675	47.9444	21.3	89.6	0.509823
[truncated: 16 more columns]

## Sheet: Declarations
	Declarations: No external funding was provided for the completion of this meta-analysis and review. David Rowlands received funding from Frucor Ltd (NZ), and Lucozade-Ribena-Suntory (UK) to previously report upon hypotonic drink effects on hydration. Brigitte Kopetschny and Claire Badenhorst declare that they have no potential conflicts of interest relevant to the content of this review.
