# Supplementary material for: The Hydrating Effects of Hypertonic, Isotonic and Hypotonic Sports Drinks and Waters on Central Hydration During Continuous Exercise: A Systematic Meta-Analysis and Perspective
Source: Sports Med. 2021 Oct 30;52(2):349–75. doi: 10.1007/s40279-021-01558-y (PMC8803723; doi:10.1007/s40279-021-01558-y)
Supplement: Supplementary file 3 — Supplementary file3 (XLSX 56 kb) [file 40279_2021_1558_MOESM3_ESM.xlsx]

## Sheet: Unadjusted_prior adjusted
Label	Modifier	Treatment	Timebin	Alpha	MagniThresh	Sampleð	EstSample	LowSamp	UppSamp	CLpmSamp	DFsamp	ProbNegSamp	ProbTrivSamp	ProbPosSamp	Probt	ProbSamp	MagniSamp	Bayesian Posteriorð	EstimateBayes	LowerBayes	UpperBayes	CLpmBayes	DegFree	ProbNegBayes	ProbTrivBayes	ProbPosBayes	QualMag	Prob	Magni	Precision	Shrinkage
Fig. 5. Metabolicrate_all	Metabolicrate	All	Overall	0.1	0.75		-2.7	-4.6	-0.8	1.9	44	0.95418	0.04389	0.00193	0.021	v.likely	-ive		-2.5	-4.3	-0.7	1.8	52	0.94176	0.05605	0.00218	Moderate	likely	-ive	@99%	yes
Fig. 5. Metabolicrate_hyper	Metabolicrate	hyper	Overall	0.1	0.75		-2	-3.8	-0.1	1.85	44	0.8688	0.12304	0.00816	0.08	likely	-ive		-1.8	-3.6	-0.1	1.8	52	0.84733	0.1439	0.00877	Small	likely	-ive	@90%
Fig. 5. Metabolicrate_hypo	Metabolicrate	hypo	Overall	0.1	0.75		-1.7	-3.6	0.3	1.95	49	0.791	0.18885	0.02016	0.159	likely	-ive		-1.6	-3.4	0.3	1.9	59	0.76374	0.21491	0.02134	Small	likely	-ive	@90%
Fig. 5. Metabolicrate_iso	Metabolicrate	iso	Overall	0.1	0.75		-6	-10.5	-1.5	4.5	36	0.9717	0.02039	0.00791	0.03	v.likely	-ive		-4	-7.6	-0.4	3.6	80	0.93102	0.05311	0.01587	Large	likely	-ive	@90%	yes
Fig. 5. Metabolicrate_water	Metabolicrate	water	Overall	0.1	0.75		-1.3	-3	0.4	1.7	33	0.70615	0.26918	0.02467	0.219	possibly	-ive		-1.2	-2.9	0.4	1.6	38	0.68257	0.29236	0.02507	Small	possibly	-ive/triv	@90%
Fig. 5. Metabolicrate_all	Metabolicrate	All	1	0.1	0.75		-1.6	-3.6	0.5	2.05	59	0.75445	0.21542	0.03013	0.199	likely	-ive		-1.4	-3.4	0.5	1.9	72	0.72433	0.24384	0.03183	Small	possibly	-ive	@90%	yes
Fig. 5. Metabolicrate_hyper	Metabolicrate	hyper	1	0.1	0.75		-1.8	-3.7	0.2	1.95	54	0.81424	0.16927	0.01649	0.132	likely	-ive		-1.6	-3.5	0.2	1.9	65	0.78769	0.19467	0.01765	Small	likely	-ive	@90%
Fig. 5. Metabolicrate_hypo	Metabolicrate	hypo	1	0.1	0.75		-1.3	-3.3	0.8	2.05	60	0.6722	0.2778	0.05	0.311	possibly	-ive		-1.2	-3.1	0.8	1.9	73	0.64219	0.30624	0.05157	Small		-ive	unclear	yes
Fig. 5. Metabolicrate_iso	Metabolicrate	iso	1	0.1	0.75		-3	-8.3	2.3	5.3	71	0.75922	0.11965	0.12113	0.35				-1.8	-5.8	2.3	4	199	0.66088	0.18717	0.15194	Small		-ive	unclear
Fig. 5. Metabolicrate_water	Metabolicrate	water	1	0.1	0.75		-0.4	-2.1	1.4	1.75	39	0.36897	0.49353	0.13749	0.743				-0.4	-2.1	1.3	1.7	45	0.35391	0.51178	0.13431	Trivial			unclear
Fig. 5. Metabolicrate_all	Metabolicrate	All	2	0.1	0.75		-2.9	-4.9	-0.8	2.05	56	0.95756	0.0403	0.00214	0.022	v.likely	-ive		-2.6	-4.6	-0.7	1.9	68	0.94383	0.05362	0.00255	Moderate	likely	-ive	@99%	yes
Fig. 5. Metabolicrate_hyper	Metabolicrate	hyper	2	0.1	0.75		-1.6	-3.6	0.5	2.05	71	0.7541	0.21585	0.03005	0.208	likely	-ive		-1.4	-3.4	0.5	1.9	87	0.7238	0.24436	0.03185	Small	possibly	-ive	@90%	yes
Fig. 5. Metabolicrate_hypo	Metabolicrate	hypo	2	0.1	0.75		-1.6	-3.9	0.7	2.3	93	0.72964	0.22389	0.04647	0.258	possibly	-ive		-1.4	-3.6	0.7	2.2	119	0.69421	0.25627	0.04952	Small	possibly	-ive/triv	@90%
Fig. 5. Metabolicrate_iso	Metabolicrate	iso	2	0.1	0.75		-7.2	-11.9	-2.4	4.75	48	0.98637	0.01002	0.0036	0.016	v.likely	-ive		-4.6	-8.4	-0.9	3.8	115	0.95477	0.03546	0.00978	Large	v.likely	-ive	@90%	yes
Fig. 5. Metabolicrate_water	Metabolicrate	water	2	0.1	0.75		-1.1	-3	0.8	1.9	53	0.6205	0.32499	0.05451	0.352				-1	-2.8	0.8	1.8	63	0.59401	0.35069	0.0553	Small		-ive	unclear
Fig. 5. Metabolicrate_all	Metabolicrate	All	3	0.1	0.75		-3.7	-5.8	-1.6	2.1	68	0.98896	0.01067	0.00037	0.005	v.likely	-ive		-3.3	-5.3	-1.3	2	84	0.98323	0.01628	0.00049	Moderate	v.likely	-ive	@99%	yes
Fig. 5. Metabolicrate_hyper	Metabolicrate	hyper	3	0.1	0.75		-2.5	-4.6	-0.4	2.1	70	0.9154	0.07861	0.00599	0.047	likely	-ive		-2.3	-4.2	-0.3	2	86	0.89377	0.09927	0.00696	Moderate	likely	-ive	@90%
Fig. 5. Metabolicrate_hypo	Metabolicrate	hypo	3	0.1	0.75		-2.1	-4.4	0.2	2.3	88	0.83406	0.14475	0.02118	0.127	likely	-ive		-1.9	-4	0.3	2.2	113	0.80118	0.17503	0.02379	Small	likely	-ive	@90%
Fig. 5. Metabolicrate_iso	Metabolicrate	iso	3	0.1	0.75		-7.9	-13.4	-2.3	5.55	84	0.98248	0.01189	0.00562	0.02	v.likely	-ive		-4.5	-8.6	-0.3	4.1	251	0.92979	0.05082	0.01939	Large	likely	-ive	@90%	yes
Fig. 5. Metabolicrate_water	Metabolicrate	water	3	0.1	0.75		-2.4	-4.3	-0.5	1.9	55	0.92403	0.07219	0.00378	0.043	likely	-ive		-2.2	-4	-0.4	1.8	65	0.90679	0.08896	0.00425	Small	likely	-ive	@99%
Fig. 5. AvgIngestionRate_all	AvgIngestionRate	All	Overall	0.1	0.75		-0.3	-1.4	0.8	1.1	47	0.24791	0.69412	0.05797	0.666				-0.3	-1.4	0.8	1.1	50	0.2405	0.70286	0.05665	Trivial			unclear
Fig. 5. AvgIngestionRate_hyper	AvgIngestionRate	hyper	Overall	0.1	0.75		-1.9	-3.5	-0.3	1.6	59	0.88274	0.11349	0.00376	0.045	likely	-ive		-1.8	-3.3	-0.2	1.5	67	0.86585	0.13012	0.00402	Small	likely	-ive	@99%
Fig. 5. AvgIngestionRate_hypo	AvgIngestionRate	hypo	Overall	0.1	0.75		1	-1	2.9	1.95	57	0.0695	0.34602	0.58449	0.421				0.9	-0.9	2.8	1.9	68	0.0701	0.37172	0.55817	Small		+ive	unclear
Fig. 5. AvgIngestionRate_iso	AvgIngestionRate	iso	Overall	0.1	0.75		0.6	-1.6	2.9	2.25	16	0.15521	0.39039	0.4544	0.641				0.5	-1.6	2.6	2.1	20	0.15194	0.41614	0.43192	Trivial			unclear
Fig. 5. AvgIngestionRate_water	AvgIngestionRate	water	Overall	0.1	0.75		-0.8	-2.1	0.4	1.25	62	0.52652	0.4522	0.02129	0.252	possibly	-ive		-0.8	-2	0.5	1.2	67	0.51085	0.46797	0.02117	Small	possibly	-ive/triv	@90%
Fig. 5. AvgIngestionRate_all	AvgIngestionRate	All	1	0.1	0.75		0.1	-1.1	1.3	1.2	62	0.12071	0.69467	0.18462	0.878				0.1	-1.1	1.3	1.2	67	0.11741	0.70355	0.17904	Trivial			unclear
Fig. 5. AvgIngestionRate_hyper	AvgIngestionRate	hyper	1	0.1	0.75		-0.6	-2.3	1.1	1.7	82	0.44183	0.46311	0.09507	0.566				-0.6	-2.2	1.1	1.6	94	0.42365	0.48251	0.09384	Trivial			unclear
Fig. 5. AvgIngestionRate_hypo	AvgIngestionRate	hypo	1	0.1	0.75		0	-2.2	2.2	2.2	80	0.28604	0.42791	0.28604	0.996				0	-2.2	2.2	.	100	0.27469	0.45063	0.27469
Fig. 5. AvgIngestionRate_iso	AvgIngestionRate	iso	1	0.1	0.75		1.5	-1.1	4.1	2.6	30	0.07615	0.23784	0.68601	0.341				1.3	-1.1	3.7	2.4	41	0.07934	0.27359	0.64707	Small		+ive	unclear
Fig. 5. AvgIngestionRate_water	AvgIngestionRate	water	1	0.1	0.75		-0.4	-1.7	0.9	1.3	77	0.32762	0.59994	0.07244	0.582				-0.4	-1.7	0.9	1.3	84	0.31665	0.61235	0.071	Trivial			unclear
Fig. 5. AvgIngestionRate_all	AvgIngestionRate	All	2	0.1	0.75		-0.5	-1.7	0.8	1.25	68	0.36989	0.58011	0.05	0.515				-0.5	-1.7	0.7	1.2	73	0.35791	0.59293	0.04917	Trivial	possibly	triv/-ive	@90%	yes
Fig. 5. AvgIngestionRate_hyper	AvgIngestionRate	hyper	2	0.1	0.75		-1.8	-3.5	-0.1	1.7	80	0.84644	0.14626	0.0073	0.08	likely	-ive		-1.7	-3.3	0	1.6	92	0.82546	0.16669	0.00784	Small	likely	-ive	@90%
Fig. 5. AvgIngestionRate_hypo	AvgIngestionRate	hypo	2	0.1	0.75		0.5	-1.7	2.8	2.25	86	0.1791	0.39397	0.42693	0.693				0.4	-1.7	2.6	2.1	109	0.17555	0.4192	0.40525	Trivial			unclear
Fig. 5. AvgIngestionRate_iso	AvgIngestionRate	iso	2	0.1	0.75		0.4	-2.2	3.1	2.65	35	0.23416	0.35349	0.41236	0.791				0.3	-2.1	2.8	2.4	48	0.22754	0.38276	0.3897	Trivial			unclear
Fig. 5. AvgIngestionRate_water	AvgIngestionRate	water	2	0.1	0.75		-1.1	-2.4	0.3	1.35	89	0.66622	0.32121	0.01257	0.183	possibly	-ive		-1.1	-2.4	0.3	1.3	97	0.64764	0.33962	0.01275	Small	possibly	-ive/triv	@90%
Fig. 5. AvgIngestionRate_all	AvgIngestionRate	All	3	0.1	0.75		-0.5	-1.7	0.7	1.2	69	0.3647	0.59185	0.04345	0.501	possibly	-ive		-0.5	-1.7	0.7	1.2	74	0.35323	0.60404	0.04273	Trivial	possibly	triv/-ive	@90%
Fig. 5. AvgIngestionRate_hyper	AvgIngestionRate	hyper	3	0.1	0.75		-3.3	-5.1	-1.5	1.8	103	0.9897	0.01015	0.00015	0.003	v.likely	-ive		-3.1	-4.8	-1.3	1.7	120	0.98538	0.01442	0.0002	Moderate	v.likely	-ive	@99%	yes
Fig. 5. AvgIngestionRate_hypo	AvgIngestionRate	hypo	3	0.1	0.75		2.4	0.2	4.5	2.15	86	0.00845	0.09423	0.89732	0.071	likely	+ive		2.2	0.1	4.2	2	107	0.0098	0.11774	0.87246	Small	likely	+ive	@90%
Fig. 5. AvgIngestionRate_iso	AvgIngestionRate	iso	3	0.1	0.75		-0.1	-2.7	2.6	2.65	35	0.34055	0.36381	0.29565	0.974				-0.1	-2.5	2.3	2.4	48	0.32435	0.3921	0.28355	Trivial			unclear
Fig. 5. AvgIngestionRate_water	AvgIngestionRate	water	3	0.1	0.75		-1	-2.4	0.4	1.4	99	0.61626	0.36347	0.02027	0.224	possibly	-ive		-1	-2.3	0.4	1.4	109	0.59716	0.38238	0.02046	Small	possibly	-ive/triv	@90%
Fig. 5. CHOConc_Tot__gPC_all	CHOConc_Tot__gPC	All	Overall	.	0.75		.	.	.	.	.	.	.	.	.		-ive		.	.	.	.	.	.	.	.
Fig. 5. CHOConc_Tot__gPC_hyper	CHOConc_Tot__gPC	hyper	Overall	0.1	0.75		-2.7	-4.6	-0.9	1.85	37	0.95821	0.04016	0.00163	0.018	v.likely	-ive		-2.5	-4.3	-0.7	1.8	43	0.94729	0.0509	0.0018	Moderate	likely	-ive	@99%	yes
Fig. 5. CHOConc_Tot__gPC_hypo	CHOConc_Tot__gPC	hypo	Overall	0.1	0.75		-2.4	-4.7	0	2.35	41	0.87791	0.10735	0.01474	0.096	likely	-ive		-2.1	-4.3	0.1	2.2	53	0.84863	0.13471	0.01666	Small	likely	-ive	@90%
Fig. 5. CHOConc_Tot__gPC_iso	CHOConc_Tot__gPC	iso	Overall	0.1	0.75		-5.6	-15.4	4.2	9.8	29	0.79636	0.06366	0.13998	0.342				-1.7	-6.9	3.5	5.2	275	0.61676	0.16235	0.22088	Small		-ive	unclear
Fig. 5. CHOConc_Tot__gPC_all	CHOConc_Tot__gPC	All	1	.	0.75		.	.	.	.	.	.	.	.	.		-ive		.	.	.	.	.	.	.	.
Fig. 5. CHOConc_Tot__gPC_hyper	CHOConc_Tot__gPC	hyper	1	0.1	0.75		-2.6	-4.8	-0.4	2.2	76	0.91724	0.07612	0.00664	0.049	likely	-ive		-2.3	-4.4	-0.2	2.1	95	0.89418	0.09797	0.00785	Moderate	likely	-ive	@90%
Fig. 5. CHOConc_Tot__gPC_hypo	CHOConc_Tot__gPC	hypo	1	0.1	0.75		1.2	-2	4.3	3.15	68	0.15279	0.25342	0.59379	0.532				1	-1.8	3.8	2.8	105	0.15687	0.2934	0.54972	Small		+ive	unclear
Fig. 5. CHOConc_Tot__gPC_iso	CHOConc_Tot__gPC	iso	1	0.1	0.75		2.9	-8.7	14.6	11.65	59	0.30127	0.07816	0.62057	0.676				0.7	-4.8	6.2	5.5	675	0.33589	0.17449	0.48962	Trivial			unclear
Fig. 5. CHOConc_Tot__gPC_all	CHOConc_Tot__gPC	All	2	.	0.75		.	.	.	.	.	.	.	.	.		-ive		.	.	.	.	.	.	.	.
Fig. 5. CHOConc_Tot__gPC_hyper	CHOConc_Tot__gPC	hyper	2	0.1	0.75		-1.9	-4.1	0.2	2.15	66	0.81227	0.16587	0.02186	0.132	likely	-ive		-1.7	-3.7	0.3	2	82	0.78161	0.19457	0.02383	Small	likely	-ive	@90%
Fig. 5. CHOConc_Tot__gPC_hypo	CHOConc_Tot__gPC	hypo	2	0.1	0.75		-2.2	-5.1	0.8	2.95	97	0.79183	0.15817	0.05	0.22	likely	-ive		-1.8	-4.5	0.9	2.7	143	0.74344	0.19931	0.05725	Small		-ive	unclear	yes
Fig. 5. CHOConc_Tot__gPC_iso	CHOConc_Tot__gPC	iso	2	0.1	0.75		-6.5	-16.7	3.7	10.2	36	0.82621	0.0548	0.11899	0.29				-1.8	-7.1	3.5	5.3	365	0.63263	0.15691	0.21046	Small		-ive	unclear
Fig. 5. CHOConc_Tot__gPC_all	CHOConc_Tot__gPC	All	3	.	0.75		.	.	.	.	.	.	.	.	.		-ive		.	.	.	.	.	.	.	.
Fig. 5. CHOConc_Tot__gPC_hyper	CHOConc_Tot__gPC	hyper	3	0.1	0.75		-3.6	-6.3	-0.8	2.75	127	0.95581	0.03927	0.00492	0.032	v.likely	-ive		-3	-5.5	-0.5	2.5	179	0.93157	0.06142	0.00702	Moderate	likely	-ive	@90%	yes
Fig. 5. CHOConc_Tot__gPC_hypo	CHOConc_Tot__gPC	hypo	3	0.1	0.75		-6.1	-9	-3.2	2.9	122	0.99863	0.0013	7e-05	0.0008	m.likely	-ive		-5	-7.7	-2.4	2.6	178	0.99614	0.00368	0.00018	Large	m.likely	-ive	@99%	yes
Fig. 5. CHOConc_Tot__gPC_iso	CHOConc_Tot__gPC	iso	3	0.1	0.75		-13.1	-29	2.7	15.85	142	0.90044	0.02448	0.07509	0.172				-1.8	-7.6	4	5.8	1140	0.61479	0.14844	0.23678	Small		-ive	unclear
Fig. 5. FrDi_all	FrDi	All	Overall	.	0.75		.	.	.	.	.	.	.	.	.		-ive		.	.	.	.	.	.	.	.
Fig. 5. FrDi_hyper	FrDi	hyper	Overall	0.1	0.75		-1.6	-2.9	-0.3	1.3	31	0.86194	0.13582	0.00224	0.039	likely	-ive		-1.5	-2.8	-0.3	1.3	34	0.84884	0.1489	0.00226	Small	likely	-ive	@99%
Fig. 5. FrDi_hypo	FrDi	hypo	Overall	0.1	0.75		0.2	-1.1	1.6	1.35	38	0.12141	0.63042	0.24817	0.759				0.2	-1.1	1.5	1.3	41	0.11816	0.64188	0.23996	Trivial			unclear
Fig. 5. FrDi_iso	FrDi	iso	Overall	0.1	0.75		-0.9	-2.4	0.7	1.55	27	0.56485	0.39468	0.04047	0.342	possibly	-ive		-0.9	-2.4	0.7	1.5	30	0.5451	0.41471	0.04019	Small	possibly	-ive/triv	@90%
Fig. 5. FrDi_all	FrDi	All	1	.	0.75		.	.	.	.	.	.	.	.	.		-ive		.	.	.	.	.	.	.	.
Fig. 5. FrDi_hyper	FrDi	hyper	1	0.1	0.75		-0.7	-2.1	0.7	1.4	40	0.47617	0.47941	0.04442	0.423	possibly	-ive		-0.7	-2	0.7	1.4	44	0.46	0.49609	0.04391	Trivial	possibly	triv/-ive	@90%
Fig. 5. FrDi_hypo	FrDi	hypo	1	0.1	0.75		-1.1	-2.8	0.5	1.65	74	0.63758	0.32953	0.03289	0.25	possibly	-ive		-1	-2.6	0.6	1.6	84	0.6145	0.3521	0.0334	Small	possibly	-ive/triv	@90%
Fig. 5. FrDi_iso	FrDi	iso	1	0.1	0.75		-1.8	-3.5	-0.1	1.7	45	0.84743	0.14488	0.00769	0.084	likely	-ive		-1.7	-3.3	0	1.6	52	0.82708	0.16481	0.00812	Small	likely	-ive	@90%
Fig. 5. FrDi_all	FrDi	All	2	.	0.75		.	.	.	.	.	.	.	.	.		-ive		.	.	.	.	.	.	.	.
Fig. 5. FrDi_hyper	FrDi	hyper	2	0.1	0.75		-1.2	-2.7	0.3	1.5	47	0.69148	0.29143	0.0171	0.177	possibly	-ive		-1.1	-2.6	0.3	1.5	52	0.67081	0.31185	0.01734	Small	possibly	-ive/triv	@90%
Fig. 5. FrDi_hypo	FrDi	hypo	2	0.1	0.75		0.5	-1	2	1.5	61	0.08451	0.52465	0.39083	0.6				0.5	-1	1.9	1.5	68	0.08304	0.54062	0.37634	Trivial			unclear
Fig. 5. FrDi_iso	FrDi	iso	2	0.1	0.75		-0.7	-2.4	0.9	1.65	37	0.47975	0.44692	0.07332	0.454				-0.7	-2.2	0.9	1.6	42	0.46088	0.46662	0.0725	Trivial			unclear
Fig. 5. FrDi_all	FrDi	All	3	.	0.75		.	.	.	.	.	.	.	.	.		-ive		.	.	.	.	.	.	.	.
Fig. 5. FrDi_hyper	FrDi	hyper	3	0.1	0.75		-3	-4.7	-1.3	1.7	80	0.98475	0.01504	0.00022	0.004	v.likely	-ive		-2.8	-4.4	-1.2	1.6	92	0.97963	0.0201	0.00026	Moderate	v.likely	-ive	@99%	yes
Fig. 5. FrDi_hypo	FrDi	hypo	3	0.1	0.75		1.4	-0.2	3	1.6	69	0.01415	0.23609	0.74976	0.146	possibly	+ive		1.3	-0.2	2.9	1.5	78	0.01464	0.25775	0.7276	Small	possibly	+ive/triv	@90%
Fig. 5. FrDi_iso	FrDi	iso	3	0.1	0.75		-0.1	-1.9	1.8	1.85	54	0.27949	0.49787	0.22264	0.96				-0.1	-1.9	1.7	1.8	64	0.2688	0.51598	0.21522	Trivial			unclear
Fig. 5. FrPoly_all	FrPoly	All	Overall	.	0.75		.	.	.	.	.	.	.	.	.		-ive		.	.	.	.	.	.	.	.
Fig. 5. FrPoly_hyper	FrPoly	hyper	Overall	0.1	0.75		-0.7	-3.9	2.5	3.2	44	0.48959	0.28516	0.22525	0.715				-0.6	-3.4	2.3	2.8	69	0.45555	0.32222	0.22223	Trivial			unclear
Fig. 5. FrPoly_hypo	FrPoly	hypo	Overall	0.1	0.75		-1	-2.2	0.2	1.2	41	0.63616	0.35461	0.00923	0.153	possibly	-ive		-1	-2.1	0.2	1.2	44	0.62027	0.37053	0.0092	Small	possibly	-ive/triv	@90%
Fig. 5. FrPoly_iso	FrPoly	iso	Overall	0.1	0.75		2	-0.9	4.9	2.9	46	0.05914	0.17736	0.7635	0.246				1.7	-1	4.3	2.6	67	0.06528	0.21774	0.71697	Small		+ive	unclear
Fig. 5. FrPoly_all	FrPoly	All	1	.	0.75		.	.	.	.	.	.	.	.	.		-ive		.	.	.	.	.	.	.	.
Fig. 5. FrPoly_hyper	FrPoly	hyper	1	0.1	0.75		-4.2	-8.3	-0.1	4.1	145	0.91712	0.05912	0.02376	0.093	likely	-ive		-2.9	-6.4	0.5	3.4	287	0.85469	0.1074	0.03792	Moderate	likely	-ive	@90%
Fig. 5. FrPoly_hypo	FrPoly	hypo	1	0.1	0.75		0.4	-1	1.8	1.4	62	0.08756	0.57354	0.3389	0.623				0.4	-1	1.7	1.4	68	0.08575	0.58727	0.32698	Trivial			unclear
Fig. 5. FrPoly_iso	FrPoly	iso	1	0.1	0.75		3.6	0.6	6.5	2.95	55	0.00838	0.04749	0.94413	0.051	likely	+ive		3	0.3	5.6	2.7	81	0.01141	0.07387	0.91472	Moderate	likely	+ive	@90%
Fig. 5. FrPoly_all	FrPoly	All	2	.	0.75		.	.	.	.	.	.	.	.	.		-ive		.	.	.	.	.	.	.	.
Fig. 5. FrPoly_hyper	FrPoly	hyper	2	0.1	0.75		-0.1	-3.7	3.5	3.6	67	0.38212	0.2704	0.34748	0.973				-0.1	-3.2	3	3.1	117	0.35996	0.30967	0.33038	Trivial			unclear
Fig. 5. FrPoly_hypo	FrPoly	hypo	2	0.1	0.75		-1	-2.4	0.4	1.4	80	0.61644	0.3632	0.02036	0.26	possibly	-ive		-1	-2.3	0.4	1.4	88	0.59741	0.38208	0.02052	Small	possibly	-ive/triv	@90%
Fig. 5. FrPoly_iso	FrPoly	iso	2	0.1	0.75		1.6	-1.4	4.5	2.95	53	0.09402	0.22175	0.68424	0.383				1.3	-1.3	4	2.7	78	0.09994	0.26208	0.63799	Small		+ive	unclear
Fig. 5. FrPoly_all	FrPoly	All	3	.	0.75		.	.	.	.	.	.	.	.	.		-ive		.	.	.	.	.	.	.	.
Fig. 5. FrPoly_hyper	FrPoly	hyper	3	0.1	0.75		2.2	-2.9	7.2	5.05	179	0.16771	0.15006	0.68223	0.479				1.3	-2.6	5.3	3.9	452	0.19065	0.21224	0.59712	Small		+ive	unclear
Fig. 5. FrPoly_hypo	FrPoly	hypo	3	0.1	0.75		-2.5	-3.9	-1	1.45	98	0.97609	0.02374	0.00017	0.006	v.likely	-ive		-2.4	-3.8	-1	1.4	109	0.97054	0.02927	0.00019	Moderate	v.likely	-ive	@99%	yes
Fig. 5. FrPoly_iso	FrPoly	iso	3	0.1	0.75		0.9	-2.2	4	3.1	69	0.18897	0.27899	0.53203	0.636				0.7	-2	3.5	2.8	106	0.18939	0.31636	0.49425	Trivial			unclear
Fig. 5. Effective_Frucratio_all	Effective_Frucratio	All	Overall	.	0.75		.	.	.	.	.	.	.	.	.		-ive		.	.	.	.	.	.	.	.
Fig. 5. Effective_Frucratio_hyper	Effective_Frucratio	hyper	Overall	0.1	0.75		-4.6	-7.5	-1.6	2.95	44	0.98317	0.01488	0.00195	0.013	v.likely	-ive		-3.8	-6.4	-1.1	2.7	65	0.96954	0.02752	0.00294	Moderate	v.likely	-ive	@99%	yes
Fig. 5. Effective_Frucratio_hypo	Effective_Frucratio	hypo	Overall	0.1	0.75		-1.2	-3.4	1	2.2	137	0.63234	0.29545	0.07222	0.376				-1.1	-3.1	1	2.1	172	0.60028	0.32538	0.07434	Small		-ive	unclear
Fig. 5. Effective_Frucratio_iso	Effective_Frucratio	iso	Overall	0.1	0.75		-3.3	-8.6	2	5.3	32	0.78945	0.10816	0.1024	0.298				-2	-6	2	4	89	0.69198	0.1761	0.13191	Small		-ive	unclear
Fig. 5. Effective_Frucratio_all	Effective_Frucratio	All	1	.	0.75		.	.	.	.	.	.	.	.	.		-ive		.	.	.	.	.	.	.	.
Fig. 5. Effective_Frucratio_hyper	Effective_Frucratio	hyper	1	0.1	0.75		-1.4	-4.8	2	3.4	67	0.62459	0.22774	0.14767	0.492				-1.1	-4.1	1.9	3	111	0.57418	0.27148	0.15434	Small		-ive	unclear
Fig. 5. Effective_Frucratio_hypo	Effective_Frucratio	hypo	1	0.1	0.75		-3.3	-7.3	0.6	3.95	180	0.85638	0.09774	0.04588	0.168	likely	-ive		-2.4	-5.7	1	3.3	341	0.78732	0.15043	0.06225	Moderate		-ive	unclear	yes
Fig. 5. Effective_Frucratio_iso	Effective_Frucratio	iso	1	0.1	0.75		-6.6	-12.5	-0.7	5.9	50	0.94858	0.03045	0.02097	0.066	likely	-ive		-3.5	-7.8	0.7	4.3	167	0.86005	0.09107	0.04888	Moderate	likely	-ive	@90%
Fig. 5. Effective_Frucratio_all	Effective_Frucratio	All	2	.	0.75		.	.	.	.	.	.	.	.	.		-ive		.	.	.	.	.	.	.	.
Fig. 5. Effective_Frucratio_hyper	Effective_Frucratio	hyper	2	0.1	0.75		-3.8	-7.2	-0.4	3.4	67	0.93035	0.05517	0.01448	0.067	likely	-ive		-2.9	-5.9	0	3	111	0.88836	0.09076	0.02088	Moderate	likely	-ive	@90%
Fig. 5. Effective_Frucratio_hypo	Effective_Frucratio	hypo	2	0.1	0.75		-0.8	-4.9	3.4	4.15	181	0.50794	0.22323	0.26884	0.761				-0.6	-4	2.9	3.5	361	0.46324	0.27027	0.26649	Trivial			unclear
Fig. 5. Effective_Frucratio_iso	Effective_Frucratio	iso	2	0.1	0.75		-3.2	-8.7	2.3	5.5	37	0.77145	0.11188	0.11667	0.333				-1.8	-5.9	2.3	4.1	109	0.67011	0.1814	0.14849	Small		-ive	unclear
Fig. 5. Effective_Frucratio_all	Effective_Frucratio	All	3	.	0.75		.	.	.	.	.	.	.	.	.		-ive		.	.	.	.	.	.	.	.
Fig. 5. Effective_Frucratio_hyper	Effective_Frucratio	hyper	3	0.1	0.75		-8.5	-12.4	-4.5	3.95	117	0.99925	0.00066	9e-05	0.00051	m.likely	-ive		-6.1	-9.4	-2.8	3.3	223	0.99569	0.0039	0.00041	Large	m.likely	-ive	@99%	yes
Fig. 5. Effective_Frucratio_hypo	Effective_Frucratio	hypo	3	0.1	0.75		0.5	0.1	0.9	0.4	226	0	0.84847	0.15153	0.059	improbabl	+ive		0.5	0.1	0.9	0.4	228	0	0.85091	0.14908	Trivial	likely	triv	@99%	yes
Fig. 5. Effective_Frucratio_iso	Effective_Frucratio	iso	3	0.1	0.75		-0.2	-7.5	7.2	7.35	100	0.45069	0.13405	0.41526	0.97				-0.1	-4.8	4.7	4.7	470	0.40877	0.20513	0.3861	Trivial			unclear
Fig. 5. mEqtot_all	mEqtot	All	Overall	0.1	0.75		1.6	-0.2	3.3	1.75	61	0.01427	0.19591	0.78981	0.152	likely	+ive		1.5	-0.2	3.2	1.7	71	0.01501	0.21906	0.76593	Small	likely	+ive	@90%
Fig. 5. mEqtot_hyper	mEqtot	hyper	Overall	0.1	0.75		1.7	0	3.4	1.7	25	0.01054	0.16394	0.82553	0.101	likely	+ive		1.6	0	3.2	1.6	29	0.01078	0.18413	0.80509	Small	likely	+ive	@90%
Fig. 5. mEqtot_hypo	mEqtot	hypo	Overall	0.1	0.75		0.4	-1	1.8	1.4	26	0.08651	0.57683	0.33666	0.624				0.4	-1	1.7	1.4	28	0.08451	0.59046	0.32503	Trivial			unclear
Fig. 5. mEqtot_iso	mEqtot	iso	Overall	0.1	0.75		2.2	-0.2	4.7	2.45	23	0.02526	0.13523	0.83951	0.129	likely	+ive		1.9	-0.3	4.2	2.3	30	0.02727	0.16576	0.80697	Small	likely	+ive	@90%
Fig. 5. mEqtot_water	mEqtot	water	Overall	0.1	0.75		1.9	-4.6	8.4	6.5	82	0.24976	0.13486	0.61538	0.63				0.9	-3.6	5.4	4.5	318	0.26971	0.20502	0.52526	Small		+ive	unclear
Fig. 5. mEqtot_all	mEqtot	All	1	0.1	0.75		0.3	-1.4	2.1	1.75	68	0.1603	0.50499	0.33471	0.753				0.3	-1.4	2	1.7	79	0.15613	0.5226	0.32127	Trivial			unclear
Fig. 5. mEqtot_hyper	mEqtot	hyper	1	0.1	0.75		0.2	-1.8	2.1	1.95	36	0.2081	0.47349	0.31841	0.883				0.2	-1.7	2	1.9	43	0.20156	0.49317	0.30526	Trivial			unclear
Fig. 5. mEqtot_hypo	mEqtot	hypo	1	0.1	0.75		-0.6	-2.5	1.4	1.95	89	0.44927	0.42426	0.12646	0.632				-0.5	-2.4	1.3	1.9	107	0.42855	0.44667	0.12477	Trivial			unclear
Fig. 5. mEqtot_iso	mEqtot	iso	1	0.1	0.75		0.1	-3	3.1	3.05	58	0.32154	0.31698	0.36148	0.977				0.1	-2.7	2.8	2.7	88	0.30726	0.35012	0.34263	Trivial			unclear
Fig. 5. mEqtot_water	mEqtot	water	1	0.1	0.75		1.7	-4.3	7.7	6	67	0.24909	0.14717	0.60374	0.639				0.9	-3.4	5.2	4.3	229	0.26458	0.2132	0.52222	Small		+ive	unclear
Fig. 5. mEqtot_all	mEqtot	All	2	0.1	0.75		2.3	-1.4	5.9	3.65	85	0.08414	0.15686	0.759	0.302				1.7	-1.4	4.9	3.1	150	0.09747	0.20706	0.69546	Small		+ive	unclear
Fig. 5. mEqtot_hyper	mEqtot	hyper	2	0.1	0.75		1.3	-0.6	3.2	1.9	38	0.03839	0.27577	0.68584	0.273	possibly	+ive		1.2	-0.6	3	1.8	45	0.03928	0.302	0.65872	Small	possibly	+ive/triv	@90%
Fig. 5. mEqtot_hypo	mEqtot	hypo	2	0.1	0.75		0.2	-1.4	1.9	1.65	48	0.16952	0.54112	0.28935	0.811				0.2	-1.4	1.8	1.6	55	0.16464	0.5568	0.27856	Trivial			unclear
Fig. 5. mEqtot_iso	mEqtot	iso	2	0.1	0.75		2.4	-0.3	5	2.65	35	0.02619	0.12382	0.85	0.14	likely	+ive		2.1	-0.4	4.5	2.4	48	0.02967	0.15748	0.81286	Small	likely	+ive	@90%
Fig. 5. mEqtot_water	mEqtot	water	2	0.1	0.75		5.3	-9.1	19.6	14.35	87	0.24261	0.05711	0.70029	0.544				0.9	-4.9	6.6	5.7	995	0.32172	0.16577	0.51252	Small		+ive	unclear
Fig. 5. mEqtot_all	mEqtot	All	3	0.1	0.75		2	0.2	3.9	1.85	199	0.00744	0.12532	0.86724	0.068	likely	+ive		1.8	0.1	3.6	1.8	235	0.00832	0.14723	0.84445	Small	likely	+ive	@90%
Fig. 5. mEqtot_hyper	mEqtot	hyper	3	0.1	0.75		3.6	1.5	5.8	2.15	81	0.00058	0.01454	0.98488	0.006	v.likely	+ive		3.2	1.2	5.3	2	101	0.00078	0.02201	0.97721	Moderate	v.likely	+ive	@99%	yes
Fig. 5. mEqtot_hypo	mEqtot	hypo	3	0.1	0.75		1.6	-0.3	3.4	1.85	87	0.01878	0.20472	0.7765	0.17	likely	+ive		1.5	-0.3	3.2	1.8	103	0.01991	0.22991	0.75018	Small	likely	+ive	@90%
Fig. 5. mEqtot_iso	mEqtot	iso	3	0.1	0.75		4.3	1	7.5	3.25	74	0.0058	0.03064	0.96356	0.031	v.likely	+ive		3.4	0.5	6.3	2.9	118	0.00916	0.05544	0.93539	Moderate	likely	+ive	@90%	yes
Fig. 5. mEqtot_water	mEqtot	water	3	0.1	0.75		-1.3	-7.2	4.6	5.9	223	0.56112	0.15558	0.28331	0.721				-0.7	-5	3.6	4.3	675	0.49073	0.21917	0.2901	Trivial			unclear
Fig. 5. heatindex_all	heatindex	All	Overall	0.1	0.75		0.5	-1.9	2.8	2.35	46	0.18828	0.3822	0.42953	0.728				0.4	-1.8	2.6	2.2	59	0.18427	0.40857	0.40716	Trivial			unclear
Fig. 5. heatindex_hyper	heatindex	hyper	Overall	0.1	0.75		0.3	-1.7	2.3	2	35	0.19056	0.45638	0.35306	0.791				0.3	-1.6	2.2	1.9	42	0.18514	0.47717	0.33768	Trivial			unclear
Fig. 5. heatindex_hypo	heatindex	hypo	Overall	0.1	0.75		0.6	-1.8	3.1	2.45	46	0.1799	0.3608	0.45929	0.655				0.5	-1.8	2.8	2.3	61	0.17694	0.38903	0.43403	Trivial			unclear
Fig. 5. heatindex_iso	heatindex	iso	Overall	0.1	0.75		1.1	-5.3	7.5	6.4	24	0.31271	0.15041	0.53688	0.775				0.6	-3.9	5	4.4	91	0.31233	0.2163	0.47137	Trivial			unclear
Fig. 5. heatindex_water	heatindex	water	Overall	0.1	0.75		-0.1	-2.3	2.1	2.2	42	0.31091	0.42942	0.25967	0.942				-0.1	-2.2	2	2.1	53	0.29773	0.45213	0.25014	Trivial			unclear
Fig. 5. heatindex_all	heatindex	All	1	0.1	0.75		1	-1.6	3.7	2.65	75	0.13747	0.30032	0.56221	0.519				0.9	-1.6	3.3	2.4	103	0.13897	0.33378	0.52725	Small		+ive	unclear
Fig. 5. heatindex_hyper	heatindex	hyper	1	0.1	0.75		0.4	-1.8	2.5	2.15	46	0.18696	0.42011	0.39293	0.78				0.4	-1.7	2.4	2	57	0.1823	0.44342	0.37428	Trivial			unclear
Fig. 5. heatindex_hypo	heatindex	hypo	1	0.1	0.75		1.3	-1.3	3.8	2.55	61	0.09217	0.26779	0.64005	0.421				1.1	-1.2	3.5	2.4	82	0.09534	0.30222	0.60244	Small		+ive	unclear
Fig. 5. heatindex_iso	heatindex	iso	1	0.1	0.75		2.4	-5.5	10.2	7.85	58	0.25252	0.11078	0.6367	0.617				0.9	-3.9	5.8	4.9	327	0.28274	0.19048	0.52678	Small		+ive	unclear
Fig. 5. heatindex_water	heatindex	water	1	0.1	0.75		0.1	-2.1	2.4	2.25	51	0.26482	0.41994	0.31524	0.924				0.1	-2	2.2	2.1	65	0.25499	0.44333	0.30168	Trivial			unclear
Fig. 5. heatindex_all	heatindex	All	2	0.1	0.75		0.9	-1.7	3.4	2.55	70	0.14224	0.31885	0.53892	0.583				0.8	-1.6	3.1	2.4	94	0.14272	0.35047	0.5068	Small		+ive	unclear
Fig. 5. heatindex_hyper	heatindex	hyper	2	0.1	0.75		0.6	-1.5	2.6	2.05	39	0.13699	0.41175	0.45126	0.65				0.5	-1.4	2.5	1.9	47	0.13483	0.43531	0.42986	Trivial			unclear
Fig. 5. heatindex_hypo	heatindex	hypo	2	0.1	0.75		1.1	-1.6	3.8	2.7	70	0.12864	0.28613	0.58522	0.499				0.9	-1.5	3.4	2.5	98	0.13103	0.32085	0.54811	Small		+ive	unclear
Fig. 5. heatindex_iso	heatindex	iso	2	0.1	0.75		1.8	-5.8	9.4	7.6	50	0.28821	0.12071	0.59108	0.695				0.7	-4.1	5.5	4.8	267	0.30438	0.19676	0.49886	Trivial			unclear
Fig. 5. heatindex_water	heatindex	water	2	0.1	0.75		0	-2.3	2.3	2.3	57	0.29386	0.41228	0.29386	0.997				.	.	.	.	73	0.28188	0.43624	0.28188
Fig. 5. heatindex_all	heatindex	All	3	0.1	0.75		-0.4	-3	2.1	2.55	66	0.4098	0.36295	0.22726	0.787				-0.3	-2.7	2	2.4	89	0.3877	0.39114	0.22117	Trivial			unclear
Fig. 5. heatindex_hyper	heatindex	hyper	3	0.1	0.75		0	-2.1	2.2	2.15	50	0.28072	0.43857	0.28072	0.977				.	.	.	.	62	0.26971	0.46057	0.26971
Fig. 5. heatindex_hypo	heatindex	hypo	3	0.1	0.75		-0.4	-3	2.2	2.6	65	0.41149	0.35694	0.23157	0.799				-0.3	-2.7	2.1	2.4	89	0.38899	0.38572	0.22529	Trivial			unclear
Fig. 5. heatindex_iso	heatindex	iso	3	0.1	0.75		-0.9	-8.3	6.5	7.4	45	0.5135	0.13159	0.35491	0.84				-0.4	-5.1	4.4	4.7	229	0.44935	0.20372	0.34694	Trivial			unclear
Fig. 5. heatindex_water	heatindex	water	3	0.1	0.75		-0.4	-2.8	2	2.4	66	0.40427	0.38226	0.21347	0.779				-0.3	-2.6	1.9	2.2	86	0.3834	0.40866	0.20794	Trivial			unclear
Fig. 4. TimeBinMeansOverall_mean_setting	MetrateAveIngrate	Hyper	Ovreall	0.1	0.75		-7.4	-8.5	-6.3	1.1	41	1	0	0	2e-14	m.likely	-ive		-7.2	-8.3	-6.1	1.1	43	1	0	0	Vlarge	m.likely	-ive	@99%	yes
Fig. 4. TimeBinMeansOverall_mean_setting	MetrateAveIngrate	Hypo	Ovreall	0.1	0.75		-6.3	-7.4	-5.3	1.05	39	1	0	0	2e-12	m.likely	-ive		-6.1	-7.2	-5.1	1	41	1	0	0	Large	m.likely	-ive	@99%	yes
Fig. 4. TimeBinMeansOverall_mean_setting	MetrateAveIngrate	Iso	Ovreall	0.1	0.75		-8.7	-10.1	-7.4	1.35	43	1	0	0	8e-14	m.likely	-ive		-8.3	-9.6	-7	1.3	47	1	0	0	Vlarge	m.likely	-ive	@99%	yes
Fig. 4. TimeBinMeansOverall_mean_setting	MetrateAveIngrate	Water	Ovreall	0.1	0.75		-7.5	-8.5	-6.4	1.05	39	1	0	0	1e-14	m.likely	-ive		-7.3	-8.3	-6.3	1	41	1	0	0	Vlarge	m.likely	-ive	@99%	yes
Fig. 4. TimeBinMeansOverall_mean_setting	MetrateAveIngrate	Hyper-iso	Ovreall	0.1	0.75		1.3	0	2.7	1.35	25	0.00782	0.23863	0.75355	0.094	likely	+ive		1.2	-0.1	2.6	1.3	27	0.0078	0.25563	0.73657	Small	possibly	+ive/triv	@90%	yes
Fig. 4. TimeBinMeansOverall_mean_setting	MetrateAveIngrate	Hypo-iso	Ovreall	0.1	0.75		2.4	1.2	3.6	1.2	24	8e-05	0.01352	0.98641	0.002	v.likely	+ive		2.3	1.1	3.5	1.2	26	7e-05	0.0156	0.98433	Moderate	v.likely	+ive	@99%	yes
Fig. 4. TimeBinMeansOverall_mean_setting	MetrateAveIngrate	Water-iso	Ovreall	0.1	0.75		1.3	0	2.5	1.25	23	0.00496	0.22426	0.77078	0.094	likely	+ive		1.3	0	2.5	1.2	25	0.00491	0.23931	0.75578	Small	likely	+ive	@99%
Fig. 4. TimeBinMeansOverall_mean_setting	MetrateAveIngrate	Hyper-Hypo	Ovreall	0.1	0.75		-1.1	-2.1	-0.1	1	30	0.72153	0.27658	0.00189	0.072	possibly	-ive		-1.1	-2.1	-0.1	1	31	0.70917	0.28897	0.00186	Small	possibly	-ive/triv	@99%
Fig. 4. TimeBinMeansOverall_mean_setting	MetrateAveIngrate	Hyper-Water	Ovreall	0.1	0.75		0.1	-0.9	1	0.95	30	0.06967	0.80299	0.12734	0.896				0.1	-0.8	1	0.9	31	0.06788	0.80822	0.1239	Trivial			unclear
Fig. 4. TimeBinMeansOverall_mean_setting	MetrateAveIngrate	Hypo-Water	Ovreall	0.1	0.75		1.1	0.2	2.1	0.95	28	0.00128	0.26668	0.73204	0.043	possibly	+ive		1.1	0.1	2	0.9	29	0.00126	0.27818	0.72057	Small	possibly	+ive/triv	@99%
Fig. 4. TimeBinMeansOverall_indiv_setting	MetrateAveIngrate	Hyper	Ovreall	0.1	0.75		-8.1	-9.1	-7.1	1	46	1	0	0	2e-17	m.likely	-ive		-7.9	-8.9	-6.9	1	48	1	0	0	Vlarge	m.likely	-ive	@99%	yes
Fig. 4. TimeBinMeansOverall_indiv_setting	MetrateAveIngrate	Hypo	Ovreall	0.1	0.75		-7	-7.9	-6	0.95	50	1	0	0	7e-17	m.likely	-ive		-6.8	-7.8	-5.9	0.9	52	1	0	0	Vlarge	m.likely	-ive	@99%	yes
Fig. 4. TimeBinMeansOverall_indiv_setting	MetrateAveIngrate	Iso	Ovreall	0.1	0.75		-9.4	-10.6	-8.2	1.2	45	1	0	0	2e-17	m.likely	-ive		-9.1	-10.3	-7.9	1.2	48	1	0	0	Vlarge	m.likely	-ive	@99%	yes
Fig. 4. TimeBinMeansOverall_indiv_setting	MetrateAveIngrate	Water	Ovreall	0.1	0.75		-8.1	-9.1	-7.2	0.95	47	1	0	0	1e-18	m.likely	-ive		-7.9	-8.9	-7	0.9	49	1	0	0	Vlarge	m.likely	-ive	@99%	yes
Fig. 4. TimeBinMeansOverall_indiv_setting	MetrateAveIngrate	Hyper-iso	Ovreall	0.1	0.75		0.7	-0.9	2.2	1.55	26	0.06133	0.46039	0.47827	0.469				0.7	-0.8	2.2	1.5	29	0.06046	0.47883	0.46071	Trivial			unclear
Fig. 4. TimeBinMeansOverall_indiv_setting	MetrateAveIngrate	Hypo-iso	Ovreall	0.1	0.75		1.7	0.3	3.2	1.45	25	0.00396	0.1329	0.86314	0.05	likely	+ive		1.6	0.2	3	1.4	28	0.004	0.14764	0.84836	Small	likely	+ive	@99%
Fig. 4. TimeBinMeansOverall_indiv_setting	MetrateAveIngrate	Water-iso	Ovreall	0.1	0.75		0.6	-0.9	2.1	1.5	24	0.06835	0.49886	0.43279	0.497				0.6	-0.9	2	1.5	27	0.0671	0.51571	0.41719	Trivial			unclear
Fig. 4. TimeBinMeansOverall_indiv_setting	MetrateAveIngrate	Hyper-Hypo	Ovreall	0.1	0.75		-1.7	-2.9	-0.6	1.15	34	0.91424	0.08526	0.0005	0.019	likely	-ive		-1.6	-2.8	-0.5	1.1	36	0.90572	0.09378	0.0005	Small	likely	-ive	@99%
Fig. 4. TimeBinMeansOverall_indiv_setting	MetrateAveIngrate	Hyper-Water	Ovreall	0.1	0.75		-0.6	-1.7	0.5	1.1	36	0.40961	0.56765	0.02274	0.378	possibly	-ive		-0.6	-1.7	0.5	1.1	38	0.39801	0.57963	0.02236	Trivial	possibly	triv/-ive	@90%
Fig. 4. TimeBinMeansOverall_indiv_setting	MetrateAveIngrate	Hypo-Water	Ovreall	0.1	0.75		0.5	-0.6	1.5	1.05	35	0.02602	0.62902	0.34496	0.448	possibly	+ive		0.5	-0.5	1.5	1	37	0.02551	0.63925	0.33524	Trivial	possibly	triv/+ive	@90%
Fig. 4. DrinkOsm_Moderated_Analysis_by_TimeBin	MetrateAveIngrate	Hyper	1	0.1	0.75		-7.3	-8.5	-6.2	1.15	49	1	0	0	1e-14	m.likely	-ive		-7.1	-8.2	-5.9	1.1	52	1	0	0	Vlarge	m.likely	-ive	@99%	yes
Fig. 4. DrinkOsm_Moderated_Analysis_by_TimeBin	MetrateAveIngrate	Hypo	1	0.1	0.75		-6	-7.2	-4.9	1.15	53	1	0	0	5e-12	m.likely	-ive		-5.8	-6.9	-4.7	1.1	57	1	0	0	Large	m.likely	-ive	@99%	yes
Fig. 4. DrinkOsm_Moderated_Analysis_by_TimeBin	MetrateAveIngrate	Iso	1	0.1	0.75		-8.2	-9.6	-6.7	1.45	61	1	0	0	4e-13	m.likely	-ive		-7.8	-9.2	-6.4	1.4	68	1	0	0	Vlarge	m.likely	-ive	@99%	yes
Fig. 4. DrinkOsm_Moderated_Analysis_by_TimeBin	MetrateAveIngrate	Water	1	0.1	0.75		-6.8	-7.9	-5.7	1.1	49	1	0	0	9e-14	m.likely	-ive		-6.6	-7.7	-5.5	1.1	52	1	0	0	Vlarge	m.likely	-ive	@99%	yes
Fig. 4. DrinkOsm_Moderated_Analysis_by_TimeBin	MetrateAveIngrate	Hyper-iso	1	0.1	0.75		0.8	-0.6	2.3	1.45	39	0.03971	0.43727	0.52302	0.341	possibly	+ive		0.8	-0.6	2.2	1.4	43	0.03942	0.45544	0.50515	Small	possibly	+ive/triv	@90%
Fig. 4. DrinkOsm_Moderated_Analysis_by_TimeBin	MetrateAveIngrate	Hypo-iso	1	0.1	0.75		2.1	0.7	3.5	1.4	44	0.00068	0.05549	0.94383	0.015	likely	+ive		2	0.6	3.4	1.4	48	0.00071	0.0643	0.93498	Small	likely	+ive	@99%
Fig. 4. DrinkOsm_Moderated_Analysis_by_TimeBin	MetrateAveIngrate	Water-iso	1	0.1	0.75		1.4	0	2.8	1.4	40	0.00673	0.21274	0.78053	0.104	likely	+ive		1.3	0	2.7	1.4	44	0.00685	0.23039	0.76276	Small	likely	+ive	@90%
Fig. 4. DrinkOsm_Moderated_Analysis_by_TimeBin	MetrateAveIngrate	Hyper-Hypo	1	0.1	0.75		-1.3	-2.4	-0.2	1.1	42	0.79744	0.20099	0.00157	0.054	likely	-ive		-1.3	-2.3	-0.2	1.1	45	0.78465	0.21378	0.00157	Small	likely	-ive	@99%
Fig. 4. DrinkOsm_Moderated_Analysis_by_TimeBin	MetrateAveIngrate	Hyper-Water	1	0.1	0.75		-0.6	-1.6	0.5	1.05	43	0.40568	0.57618	0.01814	0.369	possibly	-ive		-0.6	-1.6	0.5	1	45	0.39456	0.58759	0.01785	Trivial	possibly	triv/-ive	@90%
Fig. 4. DrinkOsm_Moderated_Analysis_by_TimeBin	MetrateAveIngrate	Hypo-Water	1	0.1	0.75		0.7	-0.3	1.8	1.05	43	0.01253	0.51918	0.46828	0.245	possibly	+ive		0.7	-0.4	1.7	1	45	0.01237	0.5316	0.45603	Trivial	possibly	triv/+ive	@90%
Fig. 4. DrinkOsm_Moderated_Analysis_by_TimeBin	MetrateAveIngrate	Hyper	2	0.1	0.75		-7	-8.2	-5.9	1.15	50	1	0	0	3e-14	m.likely	-ive		-6.8	-7.9	-5.6	1.1	53	1	0	0	Vlarge	m.likely	-ive	@99%	yes
Fig. 4. DrinkOsm_Moderated_Analysis_by_TimeBin	MetrateAveIngrate	Hypo	2	0.1	0.75		-6	-7.1	-4.8	1.15	51	1	0	0	7e-12	m.likely	-ive		-5.8	-6.9	-4.7	1.1	54	1	0	0	Large	m.likely	-ive	@99%	yes
Fig. 4. DrinkOsm_Moderated_Analysis_by_TimeBin	MetrateAveIngrate	Iso	2	0.1	0.75		-8.4	-9.9	-7	1.45	54	1	0	0	1e-13	m.likely	-ive		-8	-9.4	-6.6	1.4	60	1	0	0	Vlarge	m.likely	-ive	@99%	yes
Fig. 4. DrinkOsm_Moderated_Analysis_by_TimeBin	MetrateAveIngrate	Water	2	0.1	0.75		-7.2	-8.3	-6.1	1.1	57	1	0	0	6e-15	m.likely	-ive		-7	-8.1	-5.9	1.1	60	1	0	0	Vlarge	m.likely	-ive	@99%	yes
Fig. 4. DrinkOsm_Moderated_Analysis_by_TimeBin	MetrateAveIngrate	Hyper-iso	2	0.1	0.75		1.4	-0.1	2.8	1.45	34	0.00855	0.21828	0.77316	0.113	likely	+ive		1.3	-0.1	2.7	1.4	38	0.00868	0.23673	0.75459	Small	likely	+ive	@90%
Fig. 4. DrinkOsm_Moderated_Analysis_by_TimeBin	MetrateAveIngrate	Hypo-iso	2	0.1	0.75		2.4	1.1	3.8	1.35	37	0.00018	0.02297	0.97686	0.004	v.likely	+ive		2.3	1	3.6	1.3	40	0.00018	0.02727	0.97254	Moderate	v.likely	+ive	@99%	yes
Fig. 4. DrinkOsm_Moderated_Analysis_by_TimeBin	MetrateAveIngrate	Water-iso	2	0.1	0.75		1.2	-0.2	2.6	1.4	37	0.01211	0.28333	0.70456	0.148	possibly	+ive		1.1	-0.2	2.5	1.4	41	0.0122	0.30203	0.68577	Small	possibly	+ive/triv	@90%
Fig. 4. DrinkOsm_Moderated_Analysis_by_TimeBin	MetrateAveIngrate	Hyper-Hypo	2	0.1	0.75		-1.1	-2.2	0	1.1	45	0.70214	0.29434	0.00352	0.112	possibly	-ive		-1.1	-2.2	0	1.1	48	0.68786	0.30862	0.00352	Small	possibly	-ive/triv	@99%
Fig. 4. DrinkOsm_Moderated_Analysis_by_TimeBin	MetrateAveIngrate	Hyper-Water	2	0.1	0.75		0.1	-0.9	1.2	1.05	55	0.09058	0.75698	0.15244	0.819				0.1	-0.9	1.1	1	58	0.08822	0.76366	0.14812	Trivial			unclear
Fig. 4. DrinkOsm_Moderated_Analysis_by_TimeBin	MetrateAveIngrate	Hypo-Water	2	0.1	0.75		1.2	0.1	2.3	1.1	54	0.00224	0.24601	0.75175	0.069	likely	+ive		1.2	0.1	2.2	1.1	57	0.00225	0.25982	0.73793	Small	possibly	+ive/triv	@99%	yes
Fig. 4. DrinkOsm_Moderated_Analysis_by_TimeBin	MetrateAveIngrate	Hyper	3	0.1	0.75		-7.8	-9.1	-6.6	1.25	68	1	0	0	5e-16	m.likely	-ive		-7.5	-8.7	-6.3	1.2	73	1	0	0	Vlarge	m.likely	-ive	@99%	yes
Fig. 4. DrinkOsm_Moderated_Analysis_by_TimeBin	MetrateAveIngrate	Hypo	3	0.1	0.75		-7	-8.1	-5.8	1.15	54	1	0	0	4e-14	m.likely	-ive		-6.8	-7.9	-5.6	1.1	58	1	0	0	Vlarge	m.likely	-ive	@99%	yes
Fig. 4. DrinkOsm_Moderated_Analysis_by_TimeBin	MetrateAveIngrate	Iso	3	0.1	0.75		-9.6	-11.2	-8.1	1.55	66	1	0	0	6e-16	m.likely	-ive		-9.1	-10.6	-7.6	1.5	74	1	0	0	Vlarge	m.likely	-ive	@99%	yes
Fig. 4. DrinkOsm_Moderated_Analysis_by_TimeBin	MetrateAveIngrate	Water	3	0.1	0.75		-8.5	-9.6	-7.3	1.15	60	1	0	0	9e-18	m.likely	-ive		-8.2	-9.4	-7.1	1.1	64	1	0	0	Vlarge	m.likely	-ive	@99%	yes
Fig. 4. DrinkOsm_Moderated_Analysis_by_TimeBin	MetrateAveIngrate	Hyper-iso	3	0.1	0.75		1.8	0.2	3.4	1.6	58	0.00499	0.13361	0.8614	0.064	likely	+ive		1.7	0.1	3.2	1.5	66	0.00529	0.15154	0.84317	Small	likely	+ive	@90%
Fig. 4. DrinkOsm_Moderated_Analysis_by_TimeBin	MetrateAveIngrate	Hypo-iso	3	0.1	0.75		2.7	1.2	4.1	1.45	51	0.00011	0.01419	0.9857	0.003	v.likely	+ive		2.6	1.2	4	1.4	56	0.00012	0.0177	0.98218	Moderate	v.likely	+ive	@99%	yes
Fig. 4. DrinkOsm_Moderated_Analysis_by_TimeBin	MetrateAveIngrate	Water-iso	3	0.1	0.75		1.2	-0.3	2.7	1.5	54	0.01699	0.29184	0.69117	0.192	possibly	+ive		1.1	-0.3	2.6	1.5	60	0.01727	0.31232	0.67041	Small	possibly	+ive/triv	@90%
Fig. 4. DrinkOsm_Moderated_Analysis_by_TimeBin	MetrateAveIngrate	Hyper-Hypo	3	0.1	0.75		-0.9	-2.2	0.4	1.3	77	0.57592	0.40517	0.01891	0.25	possibly	-ive		-0.9	-2.1	0.4	1.3	84	0.55879	0.42227	0.01894	Small	possibly	-ive/triv	@90%
Fig. 4. DrinkOsm_Moderated_Analysis_by_TimeBin	MetrateAveIngrate	Hyper-Water	3	0.1	0.75		0.6	-0.6	1.9	1.25	92	0.03801	0.54079	0.4212	0.407	possibly	+ive		0.6	-0.6	1.8	1.2	99	0.03755	0.55471	0.40774	Trivial	possibly	triv/+ive	@90%
Fig. 4. DrinkOsm_Moderated_Analysis_by_TimeBin	MetrateAveIngrate	Hypo-Water	3	0.1	0.75		1.5	0.3	2.6	1.15	72	0.00085	0.13954	0.85961	0.037	likely	+ive		1.5	0.3	2.6	1.1	77	0.00088	0.15135	0.84778	Small	likely	+ive	@99%
Fig_7_CHO_Modifers	mEqtot	Hyper	Overall	0.1	0.75		-7.8	-9	-6.6	1.2	47	1	0	0	3e-14	m.likely	-ive		-7.5	-8.7	-6.4	1.2	50	1	0	0	Vlarge	m.likely	-ive	@99%	yes
Fig_7_CHO_Modifers	mEqtot	Hypo	Overall	0.1	0.75		-6.3	-7.4	-5.3	1.05	38	1	0	0	3e-12	m.likely	-ive		-6.1	-7.2	-5.1	1	40	1	0	0	Large	m.likely	-ive	@99%	yes
Fig_7_CHO_Modifers	mEqtot	Iso	Overall	0.1	0.75		-8.3	-9.6	-6.9	1.35	47	1	0	0	9e-14	m.likely	-ive		-7.9	-9.3	-6.6	1.3	51	1	0	0	Vlarge	m.likely	-ive	@99%	yes
Fig_7_CHO_Modifers	mEqtot	Water	Overall	0.1	0.75		-6.5	-9.5	-3.5	3	90	0.99901	0.00093	6e-05	0.00053	m.likely	-ive		-5.3	-8	-2.6	2.7	135	0.997	0.00285	0.00015	Large	m.likely	-ive	@99%	yes
Fig_7_CHO_Modifers	mEqtot	Hyper-iso	Overall	0.1	0.75		0.4	-0.9	1.8	1.35	25	0.07904	0.59011	0.33084	0.576				0.4	-0.9	1.7	1.3	27	0.07722	0.60308	0.3197	Trivial			unclear
Fig_7_CHO_Modifers	mEqtot	Hypo-iso	Overall	0.1	0.75		1.9	0.8	3	1.1	24	0.00019	0.04296	0.95685	0.007	v.likely	+ive		1.8	0.8	2.9	1.1	25	0.00019	0.04765	0.95217	Small	v.likely	+ive	@99%	yes
Fig_7_CHO_Modifers	mEqtot	Water-iso	Overall	0.1	0.75		1.8	-1.3	4.9	3.1	72	0.08737	0.19975	0.71288	0.347				1.5	-1.3	4.2	2.8	110	0.09516	0.24254	0.6623	Small		+ive	unclear
Fig_7_CHO_Modifers	mEqtot	Hyper-Hypo	Overall	0.1	0.75		-1.5	-2.5	-0.4	1.05	27	0.88286	0.11658	0.00055	0.024	likely	-ive		-1.5	-2.5	-0.4	1	28	0.87399	0.12546	0.00055	Small	likely	-ive	@99%
Fig_7_CHO_Modifers	mEqtot	Hyper-Water	Overall	0.1	0.75		-1.3	-4.1	1.5	2.8	64	0.62795	0.25895	0.1131	0.44				-1.1	-3.6	1.5	2.5	91	0.58682	0.29608	0.1171	Small		-ive	unclear
Fig_7_CHO_Modifers	mEqtot	Hypo-Water	Overall	0.1	0.75		0.1	-2.8	3.1	2.95	79	0.31643	0.32617	0.3574	0.933				0.1	-2.6	2.7	2.7	117	0.30268	0.35819	0.33913	Trivial			unclear
Fig_7_CHO_Modifers	CHOConc_Tot__gPC	Hyper-iso	Overall	0.1	0.75		0	-2.4	2.3	2.35	27	0.29559	0.40882	0.29559	0.978				0	-2.4	2.3	.	35	0.28337	0.43325	0.28337
Fig_7_CHO_Modifers	CHOConc_Tot__gPC	Hypo-iso	Overall	0.1	0.75		0.6	-1.5	2.7	2.1	25	0.14131	0.40675	0.45193	0.645				0.5	-1.4	2.5	2	31	0.13878	0.43086	0.43036	Trivial			unclear
Fig_7_CHO_Modifers	CHOConc_Tot__gPC	Hyper-Hypo	Overall	0.1	0.75		-0.7	-1.6	0.3	0.95	36	0.46484	0.52805	0.00711	0.26	possibly	-ive		-0.7	-1.6	0.3	0.9	38	0.45379	0.53921	0.00699	Trivial	possibly	triv/-ive	@90%
Fig_7_CHO_Modifers	Effective_Frucratio	Hyper-iso	Overall	0.1	0.75		0.5	-0.8	1.7	1.25	40	0.05	0.58097	0.36903	0.548				0.5	-0.7	1.7	1.2	43	0.04908	0.59374	0.35718	Trivial	possibly	triv/+ive	@90%	yes
Fig_7_CHO_Modifers	Effective_Frucratio	Hypo-iso	Overall	0.1	0.75		0.9	-0.2	1.9	1.05	29	0.00615	0.39881	0.59504	0.159	possibly	+ive		0.9	-0.2	1.9	1	31	0.00606	0.41231	0.58163	Small	possibly	+ive/triv	@90%
Fig_7_CHO_Modifers	Effective_Frucratio	Hyper-Hypo	Overall	0.1	0.75		-0.4	-1.4	0.5	0.95	43	0.26948	0.7065	0.02402	0.447	possibly	-ive		-0.4	-1.3	0.5	0.9	45	0.26217	0.7143	0.02353	Trivial	possibly	triv/-ive	@90%
Fig_7_CHO_Modifers	FrDi	Hyper-iso	Overall	0.1	0.75		-0.1	-1.7	1.4	1.55	32	0.24132	0.57873	0.17995	0.884				-0.1	-1.6	1.4	1.5	36	0.233	0.59259	0.1744	Trivial			unclear
Fig_7_CHO_Modifers	FrDi	Hypo-iso	Overall	0.1	0.75		0.7	-0.7	2	1.35	27	0.0392	0.48572	0.47508	0.4	possibly	+ive		0.7	-0.6	2	1.3	29	0.03861	0.50172	0.45967	Trivial	possibly	triv/+ive	@90%
Fig_7_CHO_Modifers	FrDi	Hyper-Hypo	Overall	0.1	0.75		-0.8	-1.7	0.1	0.9	37	0.53708	0.45984	0.00308	0.149	possibly	-ive		-0.8	-1.7	0.1	0.9	38	0.52587	0.4711	0.00303	Small	possibly	-ive/triv	@99%
Fig_7_CHO_Modifers	FrPoly	Hyper-iso	Overall	0.1	0.75		-0.3	-1.8	1.2	1.5	42	0.30824	0.56892	0.12284	0.76				-0.3	-1.7	1.2	1.5	47	0.29711	0.58312	0.11977	Trivial			unclear
Fig_7_CHO_Modifers	FrPoly	Hypo-iso	Overall	0.1	0.75		1.4	0.3	2.4	1.05	37	0.0007	0.15084	0.84846	0.042	likely	+ive		1.4	0.3	2.4	1	39	0.0007	0.16136	0.83795	Small	likely	+ive	@99%
Fig_7_CHO_Modifers	FrPoly	Hyper-Hypo	Overall	0.1	0.75		-1.6	-3	-0.3	1.35	41	0.85223	0.145	0.00276	0.046	likely	-ive		-1.5	-2.8	-0.2	1.3	45	0.83766	0.15951	0.00283	Small	likely	-ive	@99%
Fig_7_CHO_Adj_Effective_Int_Luminal_Osm	MetrateAveIngrate	Hyper-iso	Overall	0.1	0.75		2.7	0.7	4.7	2	17	0.00402	0.05003	0.94595	0.033	likely	+ive		2.5	0.6	4.4	1.9	20	0.00411	0.0623	0.93359	Moderate	likely	+ive	@99%
Fig_7_CHO_Adj_Effective_Int_Luminal_Osm	MetrateAveIngrate	Hypo-iso	Overall	0.1	0.75		3.7	1.8	5.6	1.9	14	0.00052	0.00755	0.99194	0.004	v.likely	+ive		3.4	1.6	5.2	1.8	16	0.00047	0.00954	0.98998	Moderate	v.likely	+ive	@99%	yes
Fig_7_CHO_Adj_Effective_Int_Luminal_Osm	MetrateAveIngrate	Water-iso	Overall	0.1	0.75		2.5	0.5	4.4	1.95	15	0.00526	0.063	0.93174	0.041	likely	+ive		2.3	0.4	4.2	1.9	18	0.00528	0.07643	0.9183	Moderate	likely	+ive	@90%
Fig_7_CHO_Adj_Effective_Int_Luminal_Osm	MetrateAveIngrate	Hyper-Hypo	Overall	0.1	0.75		-1	-2.1	0	1.05	28	0.65573	0.34006	0.0042	0.114	possibly	-ive		-1	-2	0.1	1	29	0.64228	0.35358	0.00415	Small	possibly	-ive/triv	@99%
Fig_7_CHO_Adj_Effective_Int_Luminal_Osm	MetrateAveIngrate	Hyper-Water	Overall	0.1	0.75		0.2	-0.7	1.1	0.9	28	0.04168	0.80461	0.15371	0.696	improbabl	+ive		0.2	-0.7	1.1	0.9	29	0.04066	0.80971	0.14963	Trivial	likely	triv	@90%	yes
Fig_7_CHO_Adj_Effective_Int_Luminal_Osm	MetrateAveIngrate	Hypo-Water	Overall	0.1	0.75		1.2	0.2	2.3	1.05	22	0.00212	0.23266	0.76522	0.057	likely	+ive		1.2	0.1	2.2	1	23	0.00208	0.24487	0.75306	Small	likely	+ive	@99%
